# Supplementary material for: Comparative genomics of Bacteria commonly identified in the built environment
Source: BMC Genomics. 2019 Jan 28;20:92. doi: 10.1186/s12864-018-5389-z (PMC6350394; doi:10.1186/s12864-018-5389-z)
Supplement: Supplementary file 1 — Table S1. Selection of bacterial genera commonly identified in the built environment. Bacterial genera identified in 54 publications were compiled (see Table S2) and commonly identified genera were selected. All bacterial genera identified in more than about 10% of the publications (n ≥ 6 publications) with at least one complete reference genome on the NCBI RefSeq database were used in this study (n = 28 genera). Table S2. Metadata for each reference. 54 publications were compiled, including metadata for location, sub-locations, bacterial genera identified, sample type, climate (Table S4 and S5), temperature (°C), and humidity (%). If temperature or humidity was not described by the publication, the average over a certain period of time (either the timeframe stated in the publication or the publication year) was obtained from online sources. Table S3. Publication count for each “Common BE Bacterial Genus” by macro-Level BE location. Macro-level BE Locations included indoor, outdoor, underground, and extreme. Further division by type of sample is also depicted, including surface (S), air (A), water (W). Darker orange color indicates more references identified the genera in the macro BE location and sample type while lighter orange color indicates fewer references. The total number of references for each location and genera are also shown. Table S4. Köppen climate classification. Köppen climate classification was used to identify the climate for each publication’s study location. Only the climate assignment between 1981 and 2010 was used for this study. Abbreviation descriptions, latitude, and longitude values are listed. Table S5. Publication count for each “Common BE Bacterial Genus” by climate. The climate was identified for each publication’s study location based on the closest Köppen latitude and longitude values and correlated with the Köppen ID (see Table S4 for Köppen assignment). For publications describing general locations (e.g., only provided a U.S. state [file 12864_2018_5389_MOESM1_ESM.xlsx]

## Sheet: Table_S1_Selection
Table S1. Selection of bacterial genera commonly identified in the built environment. Bacterial genera identified in 54 publications were compiled (see Table S2) and commonly identified genera were selected. All bacterial genera identified in more than about 10% of the publications (n ≥ 6 publications) with at least one complete reference genome on the NCBI RefSeq database were used in this study…
Bacterial_Genera	Number of Ref that Identified the Genera	Count of Total Completed Genomes Sequenced on NCBI	Common BE Genera?	Note
Acinetobacter	16	16	Y			Common BE Genera
Arthrobacter	9	2	Y			Total Ref	54
Bacillus	22	80	Y			10% of Total Ref	5.4
Bradyrhizobium	9	6	Y			Round up	6
Brevundimonas	9	1	Y			Bacteria for which at least 1 complete genome sequence are available at NCBI RefSeq database (as of 2018-01-27)
Burkholderia	8	32	Y
Clostridium	7	39	Y
Corynebacterium	25	51	Y			Total Genera Included	28
Delftia	10	2	Y
Enterobacter	6	8	Y
Enterococcus	7	11	Y
Escherichia	8	61	Y
Faecalibacterium	6	na	N	Completed genome not available in NCBI RefSeq.
Kocuria	10	1	Y
Lactobacillus	14	56	Y
Methylobacterium	16	8	Y
Microbacterium	6	1	Y
Micrococcus	15	1	Y
Mycobacterium	11	59	Y
Neisseria	6	18	Y
Paenibacillus	6	11	Y
Prevotella	6	5	Y
Propionibacterium	14	11	Y
Pseudomonas	25	56	Y
Ralstonia	8	9	Y
Sphingomonas	23	2	Y
Staphylococcus	37	60	Y
Stenotrophomonas	7	4	Y
Streptococcus	23	113	Y
Anaerococcus	5
Bacteroides	5
Brevibacterium	5
Curtobacterium	5
Deinococcus	5
Finegoldia	5
Flavobacterium	5
Roseburia	5
Achromobacter	4
Alicyclobacillus	4
Campylobacter	4
Haemophilus	4
Paracoccus	4
Salmonella	4
Veillonella	4
Acidovorax	3
Actinomyces	3
Aeromonas	3
Agrobacterium	3
Blautia	3
Caulobacter	3
Chryseobacterium	3
Comamonas	3
Dermacoccus	3
Enhydrobacter	3
Eubacterium	3
Exiguobacterium	3
Gemella	3
Herbaspirillum	3
Klebsiella	3
Lactococcus	3
Moraxella	3
Ochrobactrum	3
Pantoea	3
Porphyromonas	3
Rhodococcus	3
Roseomonas	3
Rothia	3
Ruminococcus	3
Serratia	3
Streptomyces	3
Aerococcus	2
Blastomonas	2
Bosea	2
Calothrix	2
Cloacibacterium	2
Dermabacter	2
Dialister	2
Erwinia	2
Fusobacterium	2
Gardnerella	2
Hymenobacter	2
Legionella	2
Massilia	2
Nocardioides	2
Novosphingobium	2
Pedobacter	2
Rhizobium	2
Rhodopseudomonas	2
Rickettsia	2
Rubrobacter	2
Sphingobium	2
Variovorax	2
Wautersia	2
Xanthomonas	2
Abiotrophia	1
Acidisoma	1
Acidisphaera	1
Acidobacter	1
Actinoalloteichus	1
Actinobacillus	1
Actinomycetospora	1
Aerosakkonema	1
Aerosphaera	1
Afipia	1
Agrococcus	1
Akkermansia	1
Alcarigenus	1
Anabaena	1
Anoxybacillus	1
Aquaspirillim	1
Atopobium	1
Aureobasidium	1
Azospirillum	1
Belnapia	1
Bifidobacterium	1
Blastobacter	1
Blastococcus	1
Brachybacterium	1
Brevibacillus	1
Bulleidia	1
Capnocytophaga	1
Chroococcidiopsis	1
Citrobacter	1
Clavibacter	1
Conexibacter	1
Craurococcus	1
Curvibacter	1
Dactylosporangium	1
Diaphorobacter	1
Dietzia	1
Diphthroides	1
Dolosigranulum	1
Duganella	1
Dyella	1
Eikenella	1
Erythrobacter	1
Exiguobacter	1
Facklamia	1
Flavimonas	1
Flavisolibacter	1
Flexibacter	1
Frankia	1
Friedmanniella	1
Frigoribacterium	1
Fulvimarina	1
Gemmata	1
Gloeobacter	1
Gordonia	1
Granulicatella	1
Granulicella	1
Halomonas	1
Helococcus	1
Hydrogenophaga	1
Hyphomicrobium	1
Imtechium	1
Janibacter	1
Janthinobacterium	1
Jeotgalicoccus	1
Kaistobacter	1
Kineosporia	1
Kitasatospora	1
Kytococcus	1
Lautropia	1
Leptothrix	1
Leucobacter	1
Leuconostoc	1
Limnohabitans	1
Listeria	1
Loktanella	1
Loriellopsis	1
Luteimonas	1
Lysinibacillus	1
Lysobacter	1
Macrococcus	1
Marinibacillus	1
Masillia	1
Mesorhizobium	1
Methylibium	1
Methylocella	1
Methylococcus	1
Methylocystis	1
Microvirga	1
Niastella	1
Nitrospira	1
Nocardia	1
Nostoc	1
Nostocoida	1
Oerskovia	1
Oleibacter	1
Orbus	1
Oscillospira	1
Oxynema	1
Paenisporosarcina	1
Pasteurella	1
Pedomicrobium	1
Peptoniphilus	1
Peptostreptococcus	1
Pigmentiphaga	1
Plesiomonas	1
Polyangium	1
Pontibacter	1
Porphyrobacter	1
Prochlorococcus	1
Prolinoborus	1
Proteiniphilum	1
Proteobacterium	1
Pseudoalteromonas	1
Pseudobutyrivibrio	1
Psychrobacter	1
Raoultella	1
Rhodobacter	1
Rhodopila	1
Rhodoplanes	1
Rickettsiella	1
Roseobacter	1
Rubellimicrobium	1
Saccharopolyspora	1
Sediminicoccus	1
Selenomonas	1
Shigella	1
Skermanella	1
Solibacillus	1
Sphingobacterium	1
Sphingopyxis	1
Sphingosinicella	1
Spirosoma	1
Sporosarcina	1
Stomatococcus	1
Subdoligranulum	1
Synechoccus	1
Terracoccus	1
Terrahaemophilus	1
Tissierella	1
Truepera	1
Verrucomicrobia	1
									Human_lung	Soil
									Human_nasal_pharyngeal	Compost
									Ignored environmental categories from MetaMetaDB (18)
									Activated_sludge
									Anaerobic_digester	Fish
									Ant	Gut
									Ant_fungus_garden	Marine_sediment
									Beetle	Pig
									Bioreactor	Symbiont
									Bioreactor_sludge	Bovine
									Hydrocarbon	Bovine_gut
									Mouse_gut	Termite
									Wastewater

## Sheet: Table_S2_Summary
Table S2. Metadata for each reference. 54 publications were compiled, including metadata for location, sub-locations, bacterial genera identified, sample type, climate (Table S4 & S5), temperature (ºC), and humidity (%). If temperature or humidity was not described by the publication, the average over a certain period of time (either the timeframe stated in the publication or the publication year…
Bacterial_Genera	BE_Genera_Keep	MoBE_Location	Surface_Air_Water	Location_Type	Sub_Location_1	Sub_Location_2	Location	Latitude_Koppen	Longitude_Koppen	Koppen_ID	Koppen_Climate	Temp_Range_C	Rel_Humidity_%	Ref	Temp_Ref	Humidity_Ref	Notes
Abiotrophia	N	Extreme	Air	Space Station	Dust		International Space Station	Space	Space	na	na	18–30	20–70	Venkateswaran, K. et al. Appl Microbiol Biotechnol (2014)	http://www.spacestationresearch.com/tag/relative-humidity/
Achromobacter	N	Indoor	Surface	Hospital	Urinary Catheter		University of Colorado Denver and Health Sciences Center, CO, U.S.	39.75	-105.25	BSk	Dry - Steppe (cold semi-arid)	–18–26	4–100	Frank, D. N. et al. PLOS ONE (2009)	(2009) https://www.wunderground.com	(2009) https://www.wunderground.com
Achromobacter	N	Indoor	Surface	Office	Dust		University of Oregon, Eugene, OR, U.S.	44.25	-123.25	Csb	Mild temperate - dry,warm summer	–5–27	13–100	Kembel, S. W. et al. PLOS ONE (2014)	(2014) https://www.wunderground.com	(2014) https://www.wunderground.com
Achromobacter	N	Extreme	Surface	Inflatable Lunar/Mars Analogous Habitat (ILMAH)	Bedroom, bathroom, kitchen, laboratory		Grand Forks, ND	47.75	-97.25	Dfb	Snow - fully humid, warm summer	–27–26	20–100	Mayer, T. et al. Microbiome (2016)	(2009) https://www.wunderground.com	(2009) https://www.wunderground.com
Achromobacter	N	Extreme	Surface	Cleanroom	Class 100K	Spacecraft Assembly	Jet Propulsion Laboratory High Bay 1 (JPL-SAF), LA, U.S.	34.25	-118.25	Csa	Mild temperate - dry,hot summer	11–31	7–100	Moissl, C. et al. FEMS Microbiol Ecol (2007)	(2007) https://www.wunderground.com	(2007) https://www.wunderground.com
Acidisoma	N	Outdoor	Air	Parking Lot			Eugene, OR, U.S.	44.25	-123.25	Csb	Mild temperate - dry,warm summer	9–36	13–93	Mhuireach, G. et al. Sci Total Environ (2016)	(July 2013) https://www.timeanddate.com	(July 2013) https://www.timeanddate.com
Acidisoma	N	Outdoor	Air	Park			Eugene, OR, U.S.	44.25	-123.25	Csb	Mild temperate - dry,warm summer	9–36	13–93	Mhuireach, G. et al. Sci Total Environ (2016)	(July 2013) https://www.timeanddate.com	(July 2013) https://www.timeanddate.com
Acidisphaera	N	Outdoor	Air	Parking Lot			Eugene, OR, U.S.	44.25	-123.25	Csb	Mild temperate - dry,warm summer	9–36	13–93	Mhuireach, G. et al. Sci Total Environ (2016)	(July 2013) https://www.timeanddate.com	(July 2013) https://www.timeanddate.com
Acidobacter	N	Extreme	Surface	Cleanroom	Class 10K	Spacecraft Assembly	Johnson Space Center Genesis Curation Laboratory (JSC-GCL), TX, U.S.	29.75	-95.25	Cfa	Mild temperate - fully humid, hot summer	11–30	19–100	Moissl, C. et al. FEMS Microbiol Ecol (2007)	(2008) https://www.wunderground.com	(2008) https://www.wunderground.com
Acidobacter	N	Extreme	Surface	Cleanroom	Class 5K	Spacecraft Assembly	Johnson Space Center Genesis Curation Laboratory (JSC-GCL), TX, U.S.	29.75	-95.25	Cfa	Mild temperate - fully humid, hot summer	11–30	19–100	Moissl, C. et al. FEMS Microbiol Ecol (2007)	(2008) https://www.wunderground.com	(2008) https://www.wunderground.com
Acidobacter	N	Extreme	Surface	Cleanroom	Class 1K	Spacecraft Assembly	Johnson Space Center Genesis Curation Laboratory (JSC-GCL), TX, U.S.	29.75	-95.25	Cfa	Mild temperate - fully humid, hot summer	11–30	19–100	Moissl, C. et al. FEMS Microbiol Ecol (2007)	(2008) https://www.wunderground.com	(2008) https://www.wunderground.com
Acidovorax	N	Extreme	Water	Space station	Ground-supplied water		International Space Station	Space	Space	na	na	18–30	20–70	Bruce, R. J. et al. SAE Technical Paper (2005)	http://www.spacestationresearch.com/tag/relative-humidity/
Acidovorax	N	Extreme	Water	Space Station	Water dispenser		International Space Station	Space	Space	na	na	18–30	20–70	La Duc, M. T. et al. SAE Technical Paper (2003).	http://www.spacestationresearch.com/tag/relative-humidity/
Acidovorax	N	Extreme	Surface	Cleanroom	Class 10K	Spacecraft Assembly	Johnson Space Center Genesis Curation Laboratory (JSC-GCL), TX, U.S.	29.75	-95.25	Cfa	Mild temperate - fully humid, hot summer	11–30	19–100	Moissl, C. et al. FEMS Microbiol Ecol (2007)	(2008) https://www.wunderground.com	(2008) https://www.wunderground.com
Acidovorax	N	Extreme	Surface	Cleanroom	Class 5K	Spacecraft Assembly	Johnson Space Center Genesis Curation Laboratory (JSC-GCL), TX, U.S.	29.75	-95.25	Cfa	Mild temperate - fully humid, hot summer	11–30	19–100	Moissl, C. et al. FEMS Microbiol Ecol (2007)	(2008) https://www.wunderground.com	(2008) https://www.wunderground.com
Acinetobacter	Y	Indoor	Surface	Subway			New York City, NY, U.S.	40.75	-74.25	Cfa	Mild temperate - fully humid, hot summer	–2.8–32.2	47–88	Afshinnekoo, E. et al. Cell Systems (2015).	Ref	Ref
Acinetobacter	Y	Outdoor	Surface	Subway			New York City, NY, U.S.	40.75	-74.25	Cfa	Mild temperate - fully humid, hot summer	–2.8–32.2	47–88	Afshinnekoo, E. et al. Cell Systems (2015).	Ref	Ref
Acinetobacter	Y	Underground	Surface	Subway			New York City, NY, U.S.	40.75	-74.25	Cfa	Mild temperate - fully humid, hot summer	–2.8–32.2	47–88	Afshinnekoo, E. et al. Cell Systems (2015).	Ref	Ref
Acinetobacter	Y	Indoor	Air	Child-care center	Air		Edirne city, Turkey	41.75	26.75	Csa	Mild temperate - dry,hot summer	2.2–24.6	59.1–82.5	Aydogdu, H. et al. Environ Monit Assess (2010).	Ref	Ref
Acinetobacter	Y	Indoor	Surface	Hospital	Hot water system		Pittsburgh, PA, U.S.	40.25	-79.75	Cfa	Mild temperate - fully humid, hot summer	–18–27	12–100	Baron, J. L. et al. PLOS ONE (2014)	(2014) https://www.wunderground.com	(2014) https://www.wunderground.com
Acinetobacter	Y	Extreme	Air	Space craft	Reusable cargo container, contingency water containers	ceiling locker, service module	Space Shuttle	Space	Space	na	na	18–30	20–70	Castro, V. A. et al. Microbial Ecol (2004)	http://www.spacestationresearch.com/tag/relative-humidity/
Acinetobacter	Y	Extreme	Surface	Space craft	Reusable cargo container, contingency water containers	ceiling locker, service module	Space Shuttle	Space	Space	na	na	18–30	20–70	Castro, V. A. et al. Microbial Ecol (2004)	http://www.spacestationresearch.com/tag/relative-humidity/
Acinetobacter	Y	Indoor	Air	Office	Workspace	Floor, ceiling, wall	San Diego, CA, U.S.	33.25	-117.25	BSk	Dry - Steppe (cold semi-arid)	12–31	8–97	Chase, J. et al. mSystems (2016).	(2015) https://www.wunderground.com	(2015) https://www.wunderground.com
Acinetobacter	Y	Indoor	Air	Office	Workspace	Floor, ceiling, wall	Flagstaff, AZ, U.S.	35.25	-111.75	Csb	Mild temperate - dry,warm summer	14–72	6–100	Chase, J. et al. mSystems (2016).	(2015) https://www.wunderground.com	(2015) https://www.wunderground.com
Acinetobacter	Y	Indoor	Air	Office	Workspace	Floor, ceiling, wall	Toronto, Canada	43.75	-79.25	Dfb	Snow - fully humid, warm summer	–22–27	10–100	Chase, J. et al. mSystems (2016).	(2015) https://www.wunderground.com	(2015) https://www.wunderground.com
Acinetobacter	Y	Indoor	Surface	Gym	Bathroom	Showerhead	New York City, NY, U.S.	40.75	-74.25	Cfa	Mild temperate - fully humid, hot summer	–9–29	6–100	Feazel, L. M. et al. Proc Natl Acad Sci USA (2009)	(Jan 2008; Mar, Aug 2007) https://www.wunderground.com	(Jan 2008; Mar, Aug 2007) https://www.wunderground.com
Acinetobacter	Y	Indoor	Surface	Gym	Bathroom	Showerhead	New York City, NY, U.S.	40.75	-74.25	Cfa	Mild temperate - fully humid, hot summer	–9–29	6–100	Feazel, L. M. et al. Proc Natl Acad Sci USA (2009)	(Jan 2008; Mar, Aug 2007) https://www.wunderground.com	(Jan 2008; Mar, Aug 2007) https://www.wunderground.com
Acinetobacter	Y	Indoor	Surface	Hospital	Bathroom	Showerhead	Denver, CO, U.S.	39.75	-104.75	BSk	Dry - Steppe (cold semi-arid)	–11–13	13–100	Feazel, L. M. et al. Proc Natl Acad Sci USA (2009)	(Dec 2007) https://www.wunderground.com
Acinetobacter	Y	Indoor	Surface	Hotel	Bathroom	Showerhead	New York City, NY, U.S.	40.75	-74.25	Cfa	Mild temperate - fully humid, hot summer	–9–29	6–100	Feazel, L. M. et al. Proc Natl Acad Sci USA (2009)	(Jan 2008; Mar, Aug 2007) https://www.wunderground.com	(Jan 2008; Mar, Aug 2007) https://www.wunderground.com
Acinetobacter	Y	Indoor	Surface	Hotel	Bathroom	Showerhead	IL, U.S.	40.75	-89.25	Dfa	Snow - fully humid, hot summer	18–29	28–93	Feazel, L. M. et al. Proc Natl Acad Sci USA (2009)	(Jul 2007) https://www.wunderground.com	(July 2007) https://www.wunderground.com
Acinetobacter	Y	Indoor	Surface	Household	Bathroom	Showerhead	Southern CO, U.S.	37.75	-105.25	BSk	Dry - Steppe (cold semi-arid)	22–28	11–100	Feazel, L. M. et al. Proc Natl Acad Sci USA (2009)	(Jul 2007) https://www.wunderground.com	(Jul 2007) https://www.wunderground.com	Estimated Latitude/Longitude
Acinetobacter	Y	Indoor	Surface	Hospital	Urinary Catheter		University of Colorado Denver and Health Sciences Center, CO, U.S.	39.75	-105.25	BSk	Dry - Steppe (cold semi-arid)	–18–26	4–100	Frank, D. N. et al. PLOS ONE (2009)	(2009) https://www.wunderground.com	(2009) https://www.wunderground.com
Acinetobacter	Y	Indoor	Surface	Subway	Touchscreen	Air	Boston, MA, U.S.	42.25	-71.25	Cfa	Mild temperate - fully humid, hot summer	8.9–27.8	56–85	Hsu, T. et al. mSystems (2016)	Ref	Ref
Acinetobacter	Y	Indoor	Surface	Subway			Boston, MA, U.S.	42.25	-71.25	Cfa	Mild temperate - fully humid, hot summer	8.9–27.8	56–85	Hsu, T. et al. mSystems (2016)	Ref	Ref
Acinetobacter	Y	Underground	Air	Subway			Seoul, Korea	37.75	126.75	Dwa	Snow - dry winter, hot summer	27.7	46.2	Hwang, S. H. et al. Atmos Environ (2014)	Ref	Ref
Acinetobacter	Y	Extreme	Surface	Cleanroom	Class 100K	Mars Odyssey Spacecraft	Kennedy Space Center Spacecraft Assembly and Encapsulation Facility II (SAEF-II), FL, U.S.	28.25	-80.75	Cfa	Mild temperate - fully humid, hot summer	2–28	29–100	La Duc, M. T. et al. Environ Microbiol (2003)	(2003) https://www.wunderground.com	(2003) https://www.wunderground.com
Acinetobacter	Y	Indoor	Air	University	Classroom	Air	University of Oregon, Eugene, OR, U.S.	44.25	-123.25	Csb	Mild temperate - dry,warm summer	9–33	20–94	Meadow, J. F. et al. Indoor Air (2014)	(Aug 2011) https://www.timeanddate.com	(Aug 2011) https://www.timeanddate.com
Acinetobacter	Y	Extreme	Surface	Cleanroom	Class 5K	Spacecraft Assembly	Johnson Space Center Genesis Curation Laboratory (JSC-GCL), TX, U.S.	29.75	-95.25	Cfa	Mild temperate - fully humid, hot summer	11–30	19–100	Moissl, C. et al. FEMS Microbiol Ecol (2007)	(2008) https://www.wunderground.com	(2008) https://www.wunderground.com
Acinetobacter	Y	Extreme	Surface	Cleanroom	Class 100K	Spacecraft Assembly	Kennedy Space Flight Center Payload Hazardous Servicing Facility (KSC-PHSF), FL, U.S.	28.25	-80.75	Cfa	Mild temperate - fully humid, hot summer	8–30	4–100	Moissl, C. et al. FEMS Microbiol Ecol (2007)	(2007) https://www.wunderground.com	(2007) https://www.wunderground.com
Acinetobacter	Y	Extreme	Surface	Cleanroom	Class 100K	Spacecraft Assembly	Jet Propulsion Laboratory High Bay 1 (JPL-SAF), LA, U.S.	34.25	-118.25	Csa	Mild temperate - dry,hot summer	11–31	7–100	Moissl, C. et al. FEMS Microbiol Ecol (2007)	(2007) https://www.wunderground.com	(2007) https://www.wunderground.com
Acinetobacter	Y	Extreme	Air	Space station			International Space Station	Space	Space	na	na	18–30	20–70	Novikova, N. et al. Res Microbiol (2006)	http://www.spacestationresearch.com/tag/relative-humidity/
Acinetobacter	Y	Extreme	Surface	Space station			International Space Station	Space	Space	na	na	18–30	20–70	Novikova, N. et al. Res Microbiol (2006)	http://www.spacestationresearch.com/tag/relative-humidity/
Acinetobacter	Y	Extreme	Air	Cleanroom	ISO Class 8 pharmaceutical GMP		na	na	na	na	na	na	na	Park, H. K. et al. J Appl Microbiol (2014)	na	na
Acinetobacter	Y	Outdoor	Surface	University	Door handle		University of Waterloo, Ontario, Canada	43.75	-80.75	Dfb	Snow - fully humid, warm summer	–12–22	31–100	Ross, A. A. et al. Microbiome (2015)	(Oct–Nov 2014) https://www.timeanddate.com	(Oct–Nov 2014) https://www.timeanddate.com
Acinetobacter	Y	Indoor	Air	Household			Hong Kong, China	22.75	114.25	Cwa	Mild temperate - dry winter, hot summer	10–25	14–88	Wilkins, D. et al. Environ Microbiol (2016)	(Jan 2014) https://www.timeanddate.com	(Jan 2014) https://www.timeanddate.com
Acinetobacter	Y	Indoor	Surface	Household			Hong Kong, China	22.75	114.25	Cwa	Mild temperate - dry winter, hot summer	10–25	14–88	Wilkins, D. et al. Environ Microbiol (2016)	(Jan 2014) https://www.timeanddate.com	(Jan 2014) https://www.timeanddate.com
Actinoalloteichus	N	Open_Indoor	Surface	Household	Wall	Rural	Checherta, Peru	-11.25	-77.25	BWk	Dry - Desert (cold arid)	20–33	55–98	Ruiz-Calderon, J. F. et al. Science Advances (2016)	Ref	Ref	Environmental-associated
Actinoalloteichus	N	Indoor	Surface	Household	Wall	Rural	Puerto Almendra, Peru	-3.75	-73.25	Af	Tropical - Rain forest	21–32	62–97	Ruiz-Calderon, J. F. et al. Science Advances (2016)	Ref	Ref	Environmental-associated
Actinobacillus	N	Extreme	Surface	Space station			International Space Station	Space	Space	na	na	18–30	20–70	Novikova, N. et al. Res Microbiol (2006)	http://www.spacestationresearch.com/tag/relative-humidity/
Actinomyces	N	Indoor	Surface	Office	Workspace	Dust	New York City, NY, U.S.	40.75	-74.25	Cfa	Mild temperate - fully humid, hot summer	–3–31	11–100	Hewitt, K. M. et al. PLOS ONE (2012)	(2012) https://www.wunderground.com	(2012) https://www.wunderground.com	chairs, phones, computer mice, computer keyboards, and desktops
Actinomyces	N	Indoor	Surface	Office	Workspace	Dust	San Francisco, CA, U.S.	38.25	-122.75	Csb	Mild temperate - dry,warm summer	8–26	12–100	Hewitt, K. M. et al. PLOS ONE (2012)	(2012) https://www.wunderground.com	(2012) https://www.wunderground.com	chairs, phones, computer mice, computer keyboards, and desktops
Actinomyces	N	Indoor	Surface	Office	Workspace	Dust	Tucson, AZ, U.S.	32.25	-110.75	BSh	Dry - Steppe (hot semi-arid)	44-92	4–100	Hewitt, K. M. et al. PLOS ONE (2012)	(2012) https://www.wunderground.com	(2012) https://www.wunderground.com	chairs, phones, computer mice, computer keyboards, and desktops
Actinomyces	N	Indoor	Surface	Household	Wall	Ur ban	Manaus, Brazil	-3.25	-60.25	Af	Tropical - Rain forest	21–33	26–83	Ruiz-Calderon, J. F. et al. Science Advances (2016)	Ref	Ref	Human oral
Actinomyces	N	Extreme	Air	Space Station	Dust		International Space Station	Space	Space	na	na	18–30	20–70	Venkateswaran, K. et al. Appl Microbiol Biotechnol (2014)	http://www.spacestationresearch.com/tag/relative-humidity/
Actinomycetospora	N	Open_Indoor	Surface	Household	Wall	Rural	Checherta, Peru	-11.25	-77.25	BWk	Dry - Desert (cold arid)	20–33	55–98	Ruiz-Calderon, J. F. et al. Science Advances (2016)	Ref	Ref	Environmental-associated
Actinomycetospora	N	Indoor	Surface	Household	Wall	Rural	Puerto Almendra, Peru	-3.75	-73.25	Af	Tropical - Rain forest	21–32	62–97	Ruiz-Calderon, J. F. et al. Science Advances (2016)	Ref	Ref	Environmental-associated
Aerococcus	N	Extreme	Air	Space station			International Space Station	Space	Space	na	na	18–30	20–70	Novikova, N. et al. Res Microbiol (2006)	http://www.spacestationresearch.com/tag/relative-humidity/
Aerococcus	N	Extreme	Surface	Space station			International Space Station	Space	Space	na	na	18–30	20–70	Novikova, N. et al. Res Microbiol (2006)	http://www.spacestationresearch.com/tag/relative-humidity/
Aerococcus	N	Underground	Air	Concourse			Tokyo, Japan	35.75	139.75	Cfa	Mild temperate - fully humid, hot summer	22–23	34–44	Seino, K. et al. Atmos Environ (2005)	Ref	Ref
Aeromonas	N	Underground	Air	Subway	Worker Area	Drivers Seat	Seoul, Korea	37.75	126.75	Dwa	Snow - dry winter, hot summer	na	na	Kim, K. Y. et al. Ind Health (2011)	na	na
Aeromonas	N	Underground	Air	Subway	Passenger Area	Inside Train	Seoul, Korea	37.75	126.75	Dwa	Snow - dry winter, hot summer	na	na	Kim, K. Y. et al. Ind Health (2011)	na	na
Aeromonas	N	Underground	Air	Concourse			Tokyo, Japan	35.75	139.75	Cfa	Mild temperate - fully humid, hot summer	22–23	34–44	Seino, K. et al. Atmos Environ (2005)	Ref	Ref
Aeromonas	N	Extreme	Water	Space Station	Water system		Mir Space Station	Space	Space	na	na	na	na	Song, B. et al. Microbiol Res (2005)	na	na	Study of examination of growth in Space that were originally found in Space
Aerosakkonema	N	Outdoor	Air	Parking Lot			Eugene, OR, U.S.	44.25	-123.25	Csb	Mild temperate - dry,warm summer	9–36	13–93	Mhuireach, G. et al. Sci Total Environ (2016)	(July 2013) https://www.timeanddate.com	(July 2013) https://www.timeanddate.com
Aerosphaera	N	Extreme	Surface	Cleanroom	Class 1K	Spacecraft Assembly	Johnson Space Center Genesis Curation Laboratory (JSC-GCL), TX, U.S.	29.75	-95.25	Cfa	Mild temperate - fully humid, hot summer	11–30	19–100	Moissl, C. et al. FEMS Microbiol Ecol (2007)	(2008) https://www.wunderground.com	(2008) https://www.wunderground.com
Afipia	N	Extreme	Water	Space Station	Water dispenser		International Space Station	Space	Space	na	na	18–30	20–70	La Duc, M. T. et al. SAE Technical Paper (2003).	http://www.spacestationresearch.com/tag/relative-humidity/		Opportunistic pathogen; liver lesions
Agrobacterium	N	Indoor	Air	University	Dormitory	HVAC filter	University of Colorado, Boulder, CO, U.S.	40.25	-105.25	Cfb	Mild temperate - fully humid, warm summer	–10–18	9–100	Luongo, J. C. et al. Indoor Air (2016)	(Feb–May 2015) https://www.wunderground.com	(Feb–May 2015) https://www.wunderground.com
Agrobacterium	N	Extreme	Surface	Cleanroom	Class 5K	Spacecraft Assembly	Johnson Space Center Genesis Curation Laboratory (JSC-GCL), TX, U.S.	29.75	-95.25	Cfa	Mild temperate - fully humid, hot summer	11–30	19–100	Moissl, C. et al. FEMS Microbiol Ecol (2007)	(2008) https://www.wunderground.com	(2008) https://www.wunderground.com
Agrobacterium	N	Outdoor	Surface	University	Door handle		University of Waterloo, Ontario, Canada	43.75	-80.75	Dfb	Snow - fully humid, warm summer	–12–22	31–100	Ross, A. A. et al. Microbiome (2015)	(Oct–Nov 2014) https://www.timeanddate.com	(Oct–Nov 2014) https://www.timeanddate.com
Agrococcus	N	Extreme	Air	Space station	HEPA filter	Environmental Control System (ECS)	International Space Station	Space	Space	na	na	18–30	20–70	Checinska, A. et al. Microbiome (2015)	http://www.spacestationresearch.com/tag/relative-humidity/
Akkermansia	N	Extreme	Surface	Space Station	Audio Terminal Unit (telephone), microphone, laptop, handtrail, air vent, tab, shoe, pillow, interior door trim		International Space Station	Space	Space	na	na	18–30	20–70	Lang, J. M. et al. PeerJ (2017)	http://www.spacestationresearch.com/tag/relative-humidity/
Alcarigenus	N	Underground	Air	Concourse			Tokyo, Japan	35.75	139.75	Cfa	Mild temperate - fully humid, hot summer	22–23	34–44	Seino, K. et al. Atmos Environ (2005)	Ref	Ref
Alicyclobacillus	N	Indoor	Air	Office	Workspace	Floor, ceiling, wall	San Diego, CA, U.S.	33.25	-117.25	BSk	Dry - Steppe (cold semi-arid)	12–31	8–97	Chase, J. et al. mSystems (2016).	(2015) https://www.wunderground.com	(2015) https://www.wunderground.com
Alicyclobacillus	N	Indoor	Air	Office	Workspace	Floor, ceiling, wall	Toronto, Canada	43.75	-79.25	Dfb	Snow - fully humid, warm summer	–22–27	10–100	Chase, J. et al. mSystems (2016).	(2015) https://www.wunderground.com	(2015) https://www.wunderground.com
Alicyclobacillus	N	Indoor	Surface	University	Classroom	Wall	University of Oregon, Eugene, OR, U.S.	44.25	-123.25	Csb	Mild temperate - dry,warm summer	9–33	20–94	Meadow, J. F. et al. Microbiome (2014)	(Aug 2011) https://www.timeanddate.com	(Aug 2011) https://www.timeanddate.com	Soil-associated
Alicyclobacillus	N	Indoor	Surface	Household	Kitchen	Floor	San Francisco, CA, U.S.	37.75	-122.25	Csb	Mild temperate - dry,warm summer	11–23	17–93	Miletto, M. et al. Microbiome (2015)	(Apr–May 2013) https://www.wunderground.com	(Apr–May 2013) https://www.wunderground.com
Alicyclobacillus	N	Indoor	Air	Household	Kitchen	Floor	San Francisco, CA, U.S.	37.75	-122.25	Csb	Mild temperate - dry,warm summer	11–23	17–93	Miletto, M. et al. Microbiome (2015)	(Apr–May 2013) https://www.wunderground.com	(Apr–May 2013) https://www.wunderground.com
Alicyclobacillus	N	Indoor	Surface	Household	Bathroom	Air	San Francisco, CA, U.S.	37.75	-122.25	Csb	Mild temperate - dry,warm summer	11–23	17–93	Miletto, M. et al. Microbiome (2015)	(Apr–May 2013) https://www.wunderground.com	(Apr–May 2013) https://www.wunderground.com
Alicyclobacillus	N	Indoor	Air	Household	Bathroom	Air	San Francisco, CA, U.S.	37.75	-122.25	Csb	Mild temperate - dry,warm summer	11–23	17–93	Miletto, M. et al. Microbiome (2015)	(Apr–May 2013) https://www.wunderground.com	(Apr–May 2013) https://www.wunderground.com
Alicyclobacillus	N	Outdoor	Surface	University	Door handle		University of Waterloo, Ontario, Canada	43.75	-80.75	Dfb	Snow - fully humid, warm summer	–12–22	31–100	Ross, A. A. et al. Microbiome (2015)	(Oct–Nov 2014) https://www.timeanddate.com	(Oct–Nov 2014) https://www.timeanddate.com
Anabaena	N	Extreme	Surface	Cleanroom	Class 10K	Spacecraft Assembly	Johnson Space Center Genesis Curation Laboratory (JSC-GCL), TX, U.S.	29.75	-95.25	Cfa	Mild temperate - fully humid, hot summer	11–30	19–100	Moissl, C. et al. FEMS Microbiol Ecol (2007)	(2008) https://www.wunderground.com	(2008) https://www.wunderground.com
Anabaena	N	Extreme	Surface	Cleanroom	Class 5K	Spacecraft Assembly	Johnson Space Center Genesis Curation Laboratory (JSC-GCL), TX, U.S.	29.75	-95.25	Cfa	Mild temperate - fully humid, hot summer	11–30	19–100	Moissl, C. et al. FEMS Microbiol Ecol (2007)	(2008) https://www.wunderground.com	(2008) https://www.wunderground.com
Anaerococcus	N	Indoor	Surface	Hospital	Urinary Catheter		University of Colorado Denver and Health Sciences Center, CO, U.S.	39.75	-105.25	BSk	Dry - Steppe (cold semi-arid)	–18–26	4–100	Frank, D. N. et al. PLOS ONE (2009)	(2009) https://www.wunderground.com	(2009) https://www.wunderground.com
Anaerococcus	N	Indoor	Surface	University	Bathroom		North Life Sciences building, San Diego State University (SDSU), CA, U.S.	33.25	-117.25	BSk	Dry - Steppe (cold semi-arid)	11–20	7–100	Gibbons, S. M. et al. Appl Environ Microbiol (2015)	(Nov,2011–Jan,2012) https://www.wunderground.com	(Nov,2011–Jan,2012) https://www.wunderground.com	May be more prevalent with women
Anaerococcus	N	Underground	Surface	Subway	Touchscreen	Air	Boston, MA, U.S.	42.25	-71.25	Cfa	Mild temperate - fully humid, hot summer	8.9–27.8	56–85	Hsu, T. et al. mSystems (2016)	Ref	Ref
Anaerococcus	N	Extreme	Surface	Cleanroom	Class 100K	Spacecraft Assembly	Jet Propulsion Laboratory High Bay 1 (JPL-SAF), LA, U.S.	34.25	-118.25	Csa	Mild temperate - dry,hot summer	11–31	7–100	Moissl, C. et al. FEMS Microbiol Ecol (2007)	(2007) https://www.wunderground.com	(2007) https://www.wunderground.com
Anaerococcus	N	Extreme	Air	Space Station	Dust		International Space Station	Space	Space	na	na	18–30	20–70	Venkateswaran, K. et al. Appl Microbiol Biotechnol (2014)	http://www.spacestationresearch.com/tag/relative-humidity/
Anoxybacillus	N	Extreme	Surface	Inflatable Lunar/Mars Analogous Habitat (ILMAH)	Bedroom, bathroom, kitchen, laboratory		Grand Forks, ND	47.75	-97.25	Dfb	Snow - fully humid, warm summer	–27–26	20–100	Mayer, T. et al. Microbiome (2016)	(2009) https://www.wunderground.com	(2009) https://www.wunderground.com
Aquaspirillim	N	Extreme	Surface	Cleanroom	Class 100K	Floor	Kennedy Space Center Spacecraft Assembly and Encapsulation Facility II (SAEF-II), FL, U.S.	28.25	-80.75	Cfa	Mild temperate - fully humid, hot summer	2–28	29–100	La Duc, M. T. et al. Environ Microbiol (2003)	(2003) https://www.wunderground.com	(2003) https://www.wunderground.com	Stagnant freshwater environment
Aquaspirillim	N	Extreme	Surface	Cleanroom	Class 100K	Mars Odyssey Spacecraft	Kennedy Space Center Spacecraft Assembly and Encapsulation Facility II (SAEF-II), FL, U.S.	28.25	-80.75	Cfa	Mild temperate - fully humid, hot summer	2–28	29–100	La Duc, M. T. et al. Environ Microbiol (2003)	(2003) https://www.wunderground.com	(2003) https://www.wunderground.com	Stagnant freshwater environment
Arthrobacter	Y	Indoor	Surface	Household	Dust		U.S.	37.25	-95.75	Cfa	Mild temperate - fully humid, hot summer	na	na	Barberán, A. et al. Proc R Soc Lond [Biol] (2015).	na	na	Center of US for latitutde/longitude; May be more prevalent with dogs
Arthrobacter	Y	Extreme	Water	Space station	Condensate		International Space Station	Space	Space	na	na	18–30	20–70	Bruce, R. J. et al. SAE Technical Paper (2005)	http://www.spacestationresearch.com/tag/relative-humidity/
Arthrobacter	Y	Extreme	Air	Space Station	HEPA filter		International Space Station	Space	Space	na	na	18–30	20–70	Checinska, A. et al. Microbiome (2015)	http://www.spacestationresearch.com/tag/relative-humidity/
Arthrobacter	Y	Extreme	Air	Space station	HEPA filter	Environmental Control System (ECS)	International Space Station	Space	Space	na	na	18–30	20–70	Checinska, A. et al. Microbiome (2015)	http://www.spacestationresearch.com/tag/relative-humidity/
Arthrobacter	Y	Extreme	Surface	Space Station	Debris		International Space Station	Space	Space	na	na	18–30	20–70	Checinska, A. et al. Microbiome (2015)	http://www.spacestationresearch.com/tag/relative-humidity/
Arthrobacter	Y	na	na	na	na	na	na	na	na	na	na	na	na	Coil, D. A. et al. PeerJ (2016)	na	na
Arthrobacter	Y	Underground	Air	Subway			Nationaltheatret station, Oslo, Norway	59.75	10.75	Dfb	Snow - fully humid, warm summer	18.2–19.3	58.7–69.9	Dybwad, M. et al. Appl Environ Microbiol (2012)	Ref	Ref
Arthrobacter	Y	Extreme	Surface	Inflatable Lunar/Mars Analogous Habitat (ILMAH)	Bedroom, bathroom, kitchen, laboratory		Grand Forks, ND	47.75	-97.25	Dfb	Snow - fully humid, warm summer	–27–26	20–100	Mayer, T. et al. Microbiome (2016)	(2009) https://www.wunderground.com	(2009) https://www.wunderground.com
Arthrobacter	Y	Extreme	Surface	Cleanroom	Class 5K	Spacecraft Assembly	Johnson Space Center Genesis Curation Laboratory (JSC-GCL), TX, U.S.	29.75	-95.25	Cfa	Mild temperate - fully humid, hot summer	11–30	19–100	Moissl, C. et al. FEMS Microbiol Ecol (2007)	(2008) https://www.wunderground.com	(2008) https://www.wunderground.com
Arthrobacter	Y	Extreme	Water	Space Station	Water system		Mir Space Station	Space	Space	na	na	na	na	Song, B. et al. Microbiol Res (2005)	na	na	Study of examination of growth in Space that were originally found in Space
Atopobium	N	Extreme	Air	Space Station	Dust		International Space Station	Space	Space	na	na	18–30	20–70	Venkateswaran, K. et al. Appl Microbiol Biotechnol (2014)	http://www.spacestationresearch.com/tag/relative-humidity/
Aureobasidium	N	Extreme	Surface	Cleanroom	Class 100K	Mars Odyssey Spacecraft	Kennedy Space Center Spacecraft Assembly and Encapsulation Facility II (SAEF-II), FL, U.S.	28.25	-80.75	Cfa	Mild temperate - fully humid, hot summer	2–28	29–100	La Duc, M. T. et al. Environ Microbiol (2003)	(2003) https://www.wunderground.com	(2003) https://www.wunderground.com
Azospirillum	N	Extreme	Surface	Cleanroom	Class 10K		Jet Propulsion Laboratory, LA, U.S.	34.25	-118.25	Csa	Mild temperate - dry,hot summer	11–31	7–100	Checinska, A. et al. Microbiome (2015)
Azospirillum	N	Extreme	Surface	Cleanroom	Class 1K		Jet Propulsion Laboratory, LA, U.S.	34.25	-118.25	Csa	Mild temperate - dry,hot summer	11–31	7–100	Checinska, A. et al. Microbiome (2015)
Bacillus	Y	Indoor	Surface	Subway			New York City, NY, U.S.	40.75	-74.25	Cfa	Mild temperate - fully humid, hot summer	–2.8–32.2	47–88	Afshinnekoo, E. et al. Cell Systems (2015).	Ref	Ref
Bacillus	Y	Outdoor	Surface	Subway			New York City, NY, U.S.	40.75	-74.25	Cfa	Mild temperate - fully humid, hot summer	–2.8–32.2	47–88	Afshinnekoo, E. et al. Cell Systems (2015).	Ref	Ref
Bacillus	Y	Underground	Surface	Subway			New York City, NY, U.S.	40.75	-74.25	Cfa	Mild temperate - fully humid, hot summer	–2.8–32.2	47–88	Afshinnekoo, E. et al. Cell Systems (2015).	Ref	Ref
Bacillus	Y	Indoor	Air	Child-care center	Air		Edirne city, Turkey	41.75	26.75	Csa	Mild temperate - dry,hot summer	2.2–24.6	59.1–82.5	Aydogdu, H. et al. Environ Monit Assess (2010).	Ref	Ref
Bacillus	Y	Extreme	Surface	Space craft	Reusable cargo container, hardware	printer, U.S. Laboratory Module	Space Shuttle	Space	Space	na	na	18–30	20–70	Castro, V. A. et al. Microbial Ecol (2004)	http://www.spacestationresearch.com/tag/relative-humidity/
Bacillus	Y	Extreme	Air	Space craft	Reusable cargo container, hardware	printer, U.S. Laboratory Module	Space Shuttle	Space	Space	na	na	18–30	20–70	Castro, V. A. et al. Microbial Ecol (2004)	http://www.spacestationresearch.com/tag/relative-humidity/
Bacillus	Y	Extreme	Surface	Cleanroom	Class 10K		Jet Propulsion Laboratory, LA, U.S.	34.25	-118.25	Csa	Mild temperate - dry,hot summer	11–31	7–100	Checinska, A. et al. Microbiome (2015)
Bacillus	Y	Extreme	Surface	Cleanroom	Class 1K		Jet Propulsion Laboratory, LA, U.S.	34.25	-118.25	Csa	Mild temperate - dry,hot summer	11–31	7–100	Checinska, A. et al. Microbiome (2015)
Bacillus	Y	Extreme	Air	Space station	Debris	Environmental Control System (ECS)	International Space Station	Space	Space	na	na	18–30	20–70	Checinska, A. et al. Microbiome (2015)	http://www.spacestationresearch.com/tag/relative-humidity/		a halogen (biocide) reducing bacterium from the ISS-regenerated water sample, viable but non-cultivable, Denitrification of drinking water
Bacillus	Y	Extreme	Air	Space Station	HEPA filter		International Space Station	Space	Space	na	na	18–30	20–70	Checinska, A. et al. Microbiome (2015)	http://www.spacestationresearch.com/tag/relative-humidity/
Bacillus	Y	Extreme	Surface	Space Station	Debris		International Space Station	Space	Space	na	na	18–30	20–70	Checinska, A. et al. Microbiome (2015)	http://www.spacestationresearch.com/tag/relative-humidity/
Bacillus	Y	Extreme	Air	Space station	HEPA filter	Environmental Control System (ECS)	International Space Station	Space	Space	na	na	18–30	20–70	Checinska, A. et al. Microbiome (2015)	http://www.spacestationresearch.com/tag/relative-humidity/		a halogen (biocide) reducing bacterium from the ISS-regenerated water sample, viable but non-cultivable, Denitrification of drinking water
Bacillus	Y	na	na	na	na	na	na	na	na	na	na	na	na	Coil, D. A. et al. PeerJ (2016)	na	na
Bacillus	Y	Underground	Air	Subway			Nationaltheatret station, Oslo, Norway	59.75	10.75	Dfb	Snow - fully humid, warm summer	18.2–19.3	58.7–69.9	Dybwad, M. et al. Appl Environ Microbiol (2012)	Ref	Ref
Bacillus	Y	Indoor	Surface	Gym	Bathroom	Showerhead	New York City, NY, U.S.	40.75	-74.25	Cfa	Mild temperate - fully humid, hot summer	–9–29	6–100	Feazel, L. M. et al. Proc Natl Acad Sci USA (2009)	(Jan 2008; Mar, Aug 2007) https://www.wunderground.com	(Jan 2008; Mar, Aug 2007) https://www.wunderground.com	Study of examination of growth in Space, not originally found in Space
Bacillus	Y	Indoor	Surface	Gym	Bathroom	Showerhead	New York City, NY, U.S.	40.75	-74.25	Cfa	Mild temperate - fully humid, hot summer	–9–29	6–100	Feazel, L. M. et al. Proc Natl Acad Sci USA (2009)	(Jan 2008; Mar, Aug 2007) https://www.wunderground.com	(Jan 2008; Mar, Aug 2007) https://www.wunderground.com
Bacillus	Y	Indoor	Surface	Hospital	Bathroom	Showerhead	Denver, CO, U.S.	39.75	-104.75	BSk	Dry - Steppe (cold semi-arid)	–11–13	13–100	Feazel, L. M. et al. Proc Natl Acad Sci USA (2009)	(Dec 2007) https://www.wunderground.com
Bacillus	Y	Indoor	Surface	Hotel	Bathroom	Showerhead	New York City, NY, U.S.	40.75	-74.25	Cfa	Mild temperate - fully humid, hot summer	–9–29	6–100	Feazel, L. M. et al. Proc Natl Acad Sci USA (2009)	(Jan 2008; Mar, Aug 2007) https://www.wunderground.com	(Jan 2008; Mar, Aug 2007) https://www.wunderground.com
Bacillus	Y	Indoor	Surface	Household	Bathroom	Showerhead	Denver, CO, U.S.	39.75	-104.75	BSk	Dry - Steppe (cold semi-arid)	–6–16	11–100	Feazel, L. M. et al. Proc Natl Acad Sci USA (2009)	(Mar 2007) https://www.wunderground.com
Bacillus	Y	Indoor	Surface	Household	Bathroom	Showerhead	Southern CO, U.S.	37.75	-105.25	BSk	Dry - Steppe (cold semi-arid)	22–28	11–100	Feazel, L. M. et al. Proc Natl Acad Sci USA (2009)	(Jul 2007) https://www.wunderground.com	(Jul 2007) https://www.wunderground.com	Estimated Latitude/Longitude
Bacillus	Y	Indoor	Surface	Multiplex	Bathroom	Showerhead	Denver, CO, U.S.	39.75	-104.75	BSk	Dry - Steppe (cold semi-arid)	–1–27	8–100	Feazel, L. M. et al. Proc Natl Acad Sci USA (2009)	(Oct, Jul 2007) https://www.wunderground.com
Bacillus	Y	Indoor	Surface	Office	Workspace		New York City, NY, U.S.	40.75	-74.25	Cfa	Mild temperate - fully humid, hot summer	–3–31	11–100	Hewitt, K. M. et al. PLOS ONE (2012)	(2012) https://www.wunderground.com	(2012) https://www.wunderground.com	chairs, phones, computer mice, computer keyboards, and desktops
Bacillus	Y	Indoor	Surface	Office	Workspace		San Francisco, CA, U.S.	38.25	-122.75	Csb	Mild temperate - dry,warm summer	8–26	12–100	Hewitt, K. M. et al. PLOS ONE (2012)	(2012) https://www.wunderground.com	(2012) https://www.wunderground.com	chairs, phones, computer mice, computer keyboards, and desktops
Bacillus	Y	Indoor	Surface	Office	Workspace		Tucson, AZ, U.S.	32.25	-110.75	BSh	Dry - Steppe (hot semi-arid)	44-92	4–100	Hewitt, K. M. et al. PLOS ONE (2012)	(2012) https://www.wunderground.com	(2012) https://www.wunderground.com	chairs, phones, computer mice, computer keyboards, and desktops
Bacillus	Y	Underground	Air	Subway			Seoul, Korea	37.75	126.75	Dwa	Snow - dry winter, hot summer	27.7	46.2	Hwang, S. H. et al. Atmos Environ (2014)	Ref	Ref
Bacillus	Y	Indoor	Surface	Household	Bathroom	Toilet	na	na	na	na	na	na	na	Jeon, Y.-S. et al. Curr Microbiol (2013)	na	na
Bacillus	Y	Indoor	Air	Household	Air		Hokkaido, Japan	42.75	141.25	Dfb	Snow - fully humid, warm summer	20.8–28.6	40–70	Kang, Y. et al. Science and Technology for the Built Environment (2016)	Ref	Ref
Bacillus	Y	Underground	Air	Subway	Worker Area	Station office, Bedroom, Ticket office, Drivers Seat	Seoul, Korea	37.75	126.75	Dwa	Snow - dry winter, hot summer	na	na	Kim, K. Y. et al. Ind Health (2011)	na	na
Bacillus	Y	Underground	Air	Subway	Passenger Area	Station precinct, Inside Train, Platform	Seoul, Korea	37.75	126.75	Dwa	Snow - dry winter, hot summer	na	na	Kim, K. Y. et al. Ind Health (2011)	na	na
Bacillus	Y	Extreme	Surface	Cleanroom	Class 100K	Mars Odyssey Spacecraft	Kennedy Space Center Spacecraft Assembly and Encapsulation Facility II (SAEF-II), FL, U.S.	28.25	-80.75	Cfa	Mild temperate - fully humid, hot summer	2–28	29–100	La Duc, M. T. et al. Environ Microbiol (2003)	(2003) https://www.wunderground.com	(2003) https://www.wunderground.com	Wide range of habitats, water, soil
Bacillus	Y	Extreme	Surface	Cleanroom	Class 100K	Floor	Kennedy Space Center Spacecraft Assembly and Encapsulation Facility II (SAEF-II), FL, U.S.	28.25	-80.75	Cfa	Mild temperate - fully humid, hot summer	2–28	29–100	La Duc, M. T. et al. Environ Microbiol (2003)	(2003) https://www.wunderground.com	(2003) https://www.wunderground.com	Wide range of habitats, water, soil
Bacillus	Y	Extreme	Surface	Space Station	Audio Terminal Unit (telephone), microphone, laptop, handtrail, air vent, tab, shoe, pillow, interior door trim		International Space Station	Space	Space	na	na	18–30	20–70	Lang, J. M. et al. PeerJ (2017)	http://www.spacestationresearch.com/tag/relative-humidity/
Bacillus	Y	Extreme	Surface	Inflatable Lunar/Mars Analogous Habitat (ILMAH)	Bedroom, bathroom, kitchen, laboratory		Grand Forks, ND	47.75	-97.25	Dfb	Snow - fully humid, warm summer	–27–26	20–100	Mayer, T. et al. Microbiome (2016)	(2009) https://www.wunderground.com	(2009) https://www.wunderground.com
Bacillus	Y	Extreme	Surface	Cleanroom	Class 10K	Spacecraft Assembly	Johnson Space Center Genesis Curation Laboratory (JSC-GCL), TX, U.S.	29.75	-95.25	Cfa	Mild temperate - fully humid, hot summer	11–30	19–100	Moissl, C. et al. FEMS Microbiol Ecol (2007)	(2008) https://www.wunderground.com	(2008) https://www.wunderground.com
Bacillus	Y	Extreme	Surface	Cleanroom	Class 5K	Spacecraft Assembly	Johnson Space Center Genesis Curation Laboratory (JSC-GCL), TX, U.S.	29.75	-95.25	Cfa	Mild temperate - fully humid, hot summer	11–30	19–100	Moissl, C. et al. FEMS Microbiol Ecol (2007)	(2008) https://www.wunderground.com	(2008) https://www.wunderground.com
Bacillus	Y	Extreme	Surface	Cleanroom	Class 100K	Spacecraft Assembly	Kennedy Space Flight Center Payload Hazardous Servicing Facility (KSC-PHSF), FL, U.S.	28.25	-80.75	Cfa	Mild temperate - fully humid, hot summer	8–30	4–100	Moissl, C. et al. FEMS Microbiol Ecol (2007)	(2007) https://www.wunderground.com	(2007) https://www.wunderground.com
Bacillus	Y	Extreme	Air	Space station			International Space Station	Space	Space	na	na	18–30	20–70	Novikova, N. et al. Res Microbiol (2006)	http://www.spacestationresearch.com/tag/relative-humidity/
Bacillus	Y	Extreme	Surface	Space station			International Space Station	Space	Space	na	na	18–30	20–70	Novikova, N. et al. Res Microbiol (2006)	http://www.spacestationresearch.com/tag/relative-humidity/
Bacillus	Y	Extreme	Air	Cleanroom	ISO Class 8 pharmaceutical GMP		na	na	na	na	na	na	na	Park, H. K. et al. J Appl Microbiol (2014)	na	na
Bacillus	Y	Extreme	Air	Space craft			Space Shuttle	Space	Space	na	na	18–30	20–70	Pierson, D. L. Gravit Space Res (2001)	http://www.spacestationresearch.com/tag/relative-humidity/		review type paper - Genera below are from the study of examination of growth in Space that were originally found in Space
Bacillus	Y	Extreme	Surface	Space craft			Space Shuttle	Space	Space	na	na	18–30	20–70	Pierson, D. L. Gravit Space Res (2001)	http://www.spacestationresearch.com/tag/relative-humidity/		review type paper - Genera below are from the study of examination of growth in Space that were originally found in Space
Bacillus	Y	Extreme	Air	Space Station			Mir Space Station	Space	Space	na	na	na	na	Pierson, D. L. Gravit Space Res (2001)	na	na	review type paper - Genera below are from the study of examination of growth in Space that were originally found in Space
Bacillus	Y	Extreme	Surface	Space Station			Mir Space Station	Space	Space	na	na	na	na	Pierson, D. L. Gravit Space Res (2001)	na	na	review type paper - Genera below are from the study of examination of growth in Space that were originally found in Space
Bacillus	Y	Extreme	Air	Space Station	Dust		International Space Station	Space	Space	na	na	18–30	20–70	Venkateswaran, K. et al. Appl Microbiol Biotechnol (2014)	http://www.spacestationresearch.com/tag/relative-humidity/		Contain cultivable bacterial species
Bacteroides	N	Indoor	Surface	Household	Dust		U.S.	37.25	-95.75	Cfa	Mild temperate - fully humid, hot summer	na	na	Barberán, A. et al. Proc R Soc Lond [Biol] (2015).	na	na	Center of US for latitutde/longitude; Human faeces; May be more prevalent with dogs
Bacteroides	N	Indoor	Surface	University	Bathroom		North Life Sciences building, San Diego State University (SDSU), CA, U.S.	33.25	-117.25	BSk	Dry - Steppe (cold semi-arid)	11–20	7–100	Gibbons, S. M. et al. Appl Environ Microbiol (2015)	(Nov,2011–Jan,2012) https://www.wunderground.com	(Nov,2011–Jan,2012) https://www.wunderground.com
Bacteroides	N	Indoor	Surface	Subway			Boston, MA, U.S.	42.25	-71.25	Cfa	Mild temperate - fully humid, hot summer	8.9–27.8	56–85	Hsu, T. et al. mSystems (2016)	Ref	Ref	Human gut
Bacteroides	N	Indoor	Surface	Household	Bathroom	Toilet	na	na	na	na	na	na	na	Jeon, Y.-S. et al. Curr Microbiol (2013)	na	na
Bacteroides	N	Indoor	Air	Subway	Train		Barcelona, Spain	41.75	2.25	Cfb	Mild temperate - fully humid, warm summer	21–26	33–57	Triadó-Margarit, X. et al. Indoor Air (2017)	Ref	Ref	no AC
Belnapia	N	Extreme	Surface	Cleanroom	Class 1K	Debris	Jet Propulsion Laboratory, LA, U.S.	34.25	-118.25	Csa	Mild temperate - dry,hot summer	11–31	7–100	Checinska, A. et al. Microbiome (2015)			Study of examination of growth in Space, not originally found in Space
Belnapia	N	Extreme	Surface	Cleanroom	Class 10K	Debris	Jet Propulsion Laboratory, LA, U.S.	34.25	-118.25	Csa	Mild temperate - dry,hot summer	11–31	7–100	Checinska, A. et al. Microbiome (2015)
Bifidobacterium	N	Indoor	Surface	Household	Dust		U.S.	37.25	-95.75	Cfa	Mild temperate - fully humid, hot summer	na	na	Barberán, A. et al. Proc R Soc Lond [Biol] (2015).	na	na	Center of US for latitutde/longitude; Human vagina; May be more prevalent with cats
Blastobacter	N	Extreme	Water	Space craft	Water dispenser		Space Shuttle	Space	Space	na	na	18–30	20–70	Castro, V. A. et al. Microbial Ecol (2004)	http://www.spacestationresearch.com/tag/relative-humidity/		Opportunistic pathogen
Blastococcus	N	Outdoor	Surface	Subway	Touchscreen		Boston, MA, U.S.	42.25	-71.25	Cfa	Mild temperate - fully humid, hot summer	8.9–27.8	56–85	Hsu, T. et al. mSystems (2016)	Ref	Ref
Blastomonas	N	Indoor	Surface	Household	Bathroom	Showerhead	Denver, CO, U.S.	39.75	-104.75	BSk	Dry - Steppe (cold semi-arid)	–6–16	11–100	Feazel, L. M. et al. Proc Natl Acad Sci USA (2009)	(Mar 2007) https://www.wunderground.com
Blastomonas	N	Indoor	Surface	Condo_apartment	Bathroom	Showerhead	Denver, CO, U.S.	39.75	-104.75	BSk	Dry - Steppe (cold semi-arid)	20–27	8–100	Feazel, L. M. et al. Proc Natl Acad Sci USA (2009)	(Jul 2007) https://www.wunderground.com
Blastomonas	N	Indoor	Surface	Hospital	Bathroom	Showerhead	Denver, CO, U.S.	39.75	-104.75	BSk	Dry - Steppe (cold semi-arid)	–11–13	13–100	Feazel, L. M. et al. Proc Natl Acad Sci USA (2009)	(Dec 2007) https://www.wunderground.com
Blastomonas	N	Indoor	Surface	Multiplex	Bathroom	Showerhead	Denver, CO, U.S.	39.75	-104.75	BSk	Dry - Steppe (cold semi-arid)	–1–27	8–100	Feazel, L. M. et al. Proc Natl Acad Sci USA (2009)	(Oct, Jul 2007) https://www.wunderground.com
Blastomonas	N	Indoor	Surface	Hotel	Bathroom	Showerhead	New York City, NY, U.S.	40.75	-74.25	Cfa	Mild temperate - fully humid, hot summer	–9–29	6–100	Feazel, L. M. et al. Proc Natl Acad Sci USA (2009)	(Jan 2008; Mar, Aug 2007) https://www.wunderground.com	(Jan 2008; Mar, Aug 2007) https://www.wunderground.com	Produce human leukocyte elastase inhibitor
Blastomonas	N	Indoor	Surface	Household	Bathroom	Showerhead	Southern CO, U.S.	37.75	-105.25	BSk	Dry - Steppe (cold semi-arid)	–4–28	7–100	Feazel, L. M. et al. Proc Natl Acad Sci USA (2009)	(Mar, Jul 2007) https://www.wunderground.com	(Mar, Jul 2007) https://www.wunderground.com	Estimated Latitude/Longitude
Blastomonas	N	Indoor	Surface	Subway			Hong Kong, China	22.75	114.25	Cwa	Mild temperate - dry winter, hot summer	24–30	50–90	Leung, M. H. et al. Appl Environ Microbiol (2014)	Ref	Ref	Soil-associated
Blautia	N	Indoor	Surface	Household	Dust		U.S.	37.25	-95.75	Cfa	Mild temperate - fully humid, hot summer	na	na	Barberán, A. et al. Proc R Soc Lond [Biol] (2015).	na	na	Center of US for latitutde/longitude; Human vagina; May be more prevalent with dogs
Blautia	N	Indoor	Surface	University	Bathroom		North Life Sciences building, San Diego State University (SDSU), CA, U.S.	33.25	-117.25	BSk	Dry - Steppe (cold semi-arid)	11–20	7–100	Gibbons, S. M. et al. Appl Environ Microbiol (2015)	(Nov,2011–Jan,2012) https://www.wunderground.com	(Nov,2011–Jan,2012) https://www.wunderground.com	May be more prevalent with men
Blautia	N	Extreme	Air	Space Station	Dust		International Space Station	Space	Space	na	na	18–30	20–70	Venkateswaran, K. et al. Appl Microbiol Biotechnol (2014)	http://www.spacestationresearch.com/tag/relative-humidity/
Bosea	N	Extreme	Surface	Cleanroom	Class 100K	Spacecraft Assembly	Kennedy Space Flight Center Payload Hazardous Servicing Facility (KSC-PHSF), FL, U.S.	28.25	-80.75	Cfa	Mild temperate - fully humid, hot summer	8–30	4–100	Moissl, C. et al. FEMS Microbiol Ecol (2007)	(2007) https://www.wunderground.com	(2007) https://www.wunderground.com
Bosea	N	Indoor	Air	Household			Hong Kong, China	22.75	114.25	Cwa	Mild temperate - dry winter, hot summer	10–25	14–88	Wilkins, D. et al. Environ Microbiol (2016)	(Jan 2014) https://www.timeanddate.com	(Jan 2014) https://www.timeanddate.com
Brachybacterium	N	Open_Indoor	Surface	Household	Wall	Rural	Checherta, Peru	-11.25	-77.25	BWk	Dry - Desert (cold arid)	20–33	55–98	Ruiz-Calderon, J. F. et al. Science Advances (2016)	Ref	Ref	Human skin
Brachybacterium	N	Indoor	Surface	Household	Wall	Rural	Puerto Almendra, Peru	-3.75	-73.25	Af	Tropical - Rain forest	21–32	62–97	Ruiz-Calderon, J. F. et al. Science Advances (2016)	Ref	Ref	Human skin
Bradyrhizobium	Y	Extreme	Water	Space craft	Humidity condensate processor, water dispensing unit, contingency water containers		Space Shuttle	Space	Space	na	na	18–30	20–70	Castro, V. A. et al. Microbial Ecol (2004)	http://www.spacestationresearch.com/tag/relative-humidity/
Bradyrhizobium	Y	Indoor	Surface	Hospital	Bathroom	Showerhead	Denver, CO, U.S.	39.75	-104.75	BSk	Dry - Steppe (cold semi-arid)	–11–13	13–100	Feazel, L. M. et al. Proc Natl Acad Sci USA (2009)	(Dec 2007) https://www.wunderground.com
Bradyrhizobium	Y	Indoor	Surface	Hotel	Bathroom	Showerhead	New York City, NY, U.S.	40.75	-74.25	Cfa	Mild temperate - fully humid, hot summer	–9–29	6–100	Feazel, L. M. et al. Proc Natl Acad Sci USA (2009)	(Jan 2008; Mar, Aug 2007) https://www.wunderground.com	(Jan 2008; Mar, Aug 2007) https://www.wunderground.com
Bradyrhizobium	Y	Indoor	Surface	Household	Bathroom	Showerhead	Denver, CO, U.S.	39.75	-104.75	BSk	Dry - Steppe (cold semi-arid)	–6–27	8–100	Feazel, L. M. et al. Proc Natl Acad Sci USA (2009)	(Mar, Jul 2007) https://www.wunderground.com
Bradyrhizobium	Y	Indoor	Surface	Household	Bathroom	Showerhead	Southern CO, U.S.	37.75	-105.25	BSk	Dry - Steppe (cold semi-arid)	–4–28	7–100	Feazel, L. M. et al. Proc Natl Acad Sci USA (2009)	(Mar, Jul 2007) https://www.wunderground.com	(Mar, Jul 2007) https://www.wunderground.com	Estimated Latitude/Longitude
Bradyrhizobium	Y	Indoor	Surface	Multiplex	Bathroom	Showerhead	Denver, CO, U.S.	39.75	-104.75	BSk	Dry - Steppe (cold semi-arid)	20–27	8–100	Feazel, L. M. et al. Proc Natl Acad Sci USA (2009)	(Oct, Jul 2007) https://www.wunderground.com
Bradyrhizobium	Y	Indoor	Surface	Office	Workspace		New York City, NY, U.S.	40.75	-74.25	Cfa	Mild temperate - fully humid, hot summer	–3–31	11–100	Hewitt, K. M. et al. PLOS ONE (2012)	(2012) https://www.wunderground.com	(2012) https://www.wunderground.com	chairs, phones, computer mice, computer keyboards, and desktops
Bradyrhizobium	Y	Indoor	Surface	Office	Workspace		San Francisco, CA, U.S.	38.25	-122.75	Csb	Mild temperate - dry,warm summer	8–26	12–100	Hewitt, K. M. et al. PLOS ONE (2012)	(2012) https://www.wunderground.com	(2012) https://www.wunderground.com	chairs, phones, computer mice, computer keyboards, and desktops
Bradyrhizobium	Y	Indoor	Surface	Office	Workspace		Tucson, AZ, U.S.	32.25	-110.75	BSh	Dry - Steppe (hot semi-arid)	44-92	4–100	Hewitt, K. M. et al. PLOS ONE (2012)	(2012) https://www.wunderground.com	(2012) https://www.wunderground.com	chairs, phones, computer mice, computer keyboards, and desktops
Bradyrhizobium	Y	Extreme	Surface	Cleanroom	Class 100K	Floor	Kennedy Space Center Spacecraft Assembly and Encapsulation Facility II (SAEF-II), FL, U.S.	28.25	-80.75	Cfa	Mild temperate - fully humid, hot summer	2–28	29–100	La Duc, M. T. et al. Environ Microbiol (2003)	(2003) https://www.wunderground.com	(2003) https://www.wunderground.com	Rhizospheric root hairs and nodules
Bradyrhizobium	Y	Extreme	Surface	Cleanroom	Class 100K	Mars Odyssey Spacecraft	Kennedy Space Center Spacecraft Assembly and Encapsulation Facility II (SAEF-II), FL, U.S.	28.25	-80.75	Cfa	Mild temperate - fully humid, hot summer	2–28	29–100	La Duc, M. T. et al. Environ Microbiol (2003)	(2003) https://www.wunderground.com	(2003) https://www.wunderground.com	Rhizospheric root hairs and nodules
Bradyrhizobium	Y	Extreme	Water	Space Station	Water dispenser		International Space Station	Space	Space	na	na	18–30	20–70	La Duc, M. T. et al. SAE Technical Paper (2003).	http://www.spacestationresearch.com/tag/relative-humidity/
Bradyrhizobium	Y	Extreme	Surface	Cleanroom	Class 100K	Spacecraft Assembly	Kennedy Space Flight Center Payload Hazardous Servicing Facility (KSC-PHSF), FL, U.S.	28.25	-80.75	Cfa	Mild temperate - fully humid, hot summer	8–30	4–100	Moissl, C. et al. FEMS Microbiol Ecol (2007)	(2007) https://www.wunderground.com	(2007) https://www.wunderground.com
Bradyrhizobium	Y	Open_Indoor	Surface	Household	Wall	Rural	Checherta, Peru	-11.25	-77.25	BWk	Dry - Desert (cold arid)	20–33	55–98	Ruiz-Calderon, J. F. et al. Science Advances (2016)	Ref	Ref	Environmental-associated
Bradyrhizobium	Y	Indoor	Surface	Household	Wall	Rural	Puerto Almendra, Peru	-3.75	-73.25	Af	Tropical - Rain forest	21–32	62–97	Ruiz-Calderon, J. F. et al. Science Advances (2016)	Ref	Ref	Environmental-associated
Bradyrhizobium	Y	Indoor	Surface	Hospital	Bathroom	Showerhead	Ohio, U.S.	40.25	-82.75	Cfa	Mild temperate - fully humid, hot summer	20	16–100	Soto-Giron, M. J. et al. Appl Environ Microbiol (2016).	Ref	(2012) https://www.wunderground.com
Bradyrhizobium	Y	Extreme	Air	Space Station	Dust		International Space Station	Space	Space	na	na	18–30	20–70	Venkateswaran, K. et al. Appl Microbiol Biotechnol (2014)	http://www.spacestationresearch.com/tag/relative-humidity/
Brevibacillus	N	Extreme	Air	Space station	Debris	Environmental Control System (ECS)	International Space Station	Space	Space	na	na	18–30	20–70	Checinska, A. et al. Microbiome (2015)	http://www.spacestationresearch.com/tag/relative-humidity/		Cat scrach disease; CDC warning as an emerging pathogen
Brevibacillus	N	Extreme	Air	Space station	HEPA filter	Environmental Control System (ECS)	International Space Station	Space	Space	na	na	18–30	20–70	Checinska, A. et al. Microbiome (2015)	http://www.spacestationresearch.com/tag/relative-humidity/		Cat scrach disease; CDC warning as an emerging pathogen
Brevibacterium	N	Indoor	Surface	Household	Dust		U.S.	37.25	-95.75	Cfa	Mild temperate - fully humid, hot summer	na	na	Barberán, A. et al. Proc R Soc Lond [Biol] (2015).	na	na	Center of US for latitutde/longitude;
Brevibacterium	N	Outdoor	Surface	Household	Dust		U.S.	37.25	-95.75	Cfa	Mild temperate - fully humid, hot summer	na	na	Barberán, A. et al. Proc R Soc Lond [Biol] (2015).	na	na	Center of US for latitutde/longitude;
Brevibacterium	N	Extreme	Surface	Space station			International Space Station	Space	Space	na	na	18–30	20–70	Novikova, N. et al. Res Microbiol (2006)	http://www.spacestationresearch.com/tag/relative-humidity/
Brevibacterium	N	Extreme	Air	Cleanroom	ISO Class 8 pharmaceutical GMP		na	na	na	na	na	na	na	Park, H. K. et al. J Appl Microbiol (2014)	na	na
Brevibacterium	N	Open_Indoor	Surface	Household	Wall	Rural	Checherta, Peru	-11.25	-77.25	BWk	Dry - Desert (cold arid)	20–33	55–98	Ruiz-Calderon, J. F. et al. Science Advances (2016)	Ref	Ref	Human skin
Brevibacterium	N	Indoor	Surface	Household	Wall	Rural	Puerto Almendra, Peru	-3.75	-73.25	Af	Tropical - Rain forest	21–32	62–97	Ruiz-Calderon, J. F. et al. Science Advances (2016)	Ref	Ref	Human skin
Brevibacterium	N	Extreme	Air	Space Station	Dust		International Space Station	Space	Space	na	na	18–30	20–70	Venkateswaran, K. et al. Appl Microbiol Biotechnol (2014)	http://www.spacestationresearch.com/tag/relative-humidity/		Contain cultivable bacterial species
Brevundimonas	Y	Indoor	Surface	Subway			New York City, NY, U.S.	40.75	-74.25	Cfa	Mild temperate - fully humid, hot summer	–2.8–32.2	47–88	Afshinnekoo, E. et al. Cell Systems (2015).	Ref	Ref
Brevundimonas	Y	Outdoor	Surface	Subway			New York City, NY, U.S.	40.75	-74.25	Cfa	Mild temperate - fully humid, hot summer	–2.8–32.2	47–88	Afshinnekoo, E. et al. Cell Systems (2015).	Ref	Ref
Brevundimonas	Y	Underground	Surface	Subway			New York City, NY, U.S.	40.75	-74.25	Cfa	Mild temperate - fully humid, hot summer	–2.8–32.2	47–88	Afshinnekoo, E. et al. Cell Systems (2015).	Ref	Ref
Brevundimonas	Y	Extreme	Surface	Space craft	Reusable cargo container	ceiling locker, hatch handle	Space Shuttle	Space	Space	na	na	18–30	20–70	Castro, V. A. et al. Microbial Ecol (2004)	http://www.spacestationresearch.com/tag/relative-humidity/
Brevundimonas	Y	Extreme	Surface	Cleanroom	Class 1K	Debris	Jet Propulsion Laboratory, LA, U.S.	34.25	-118.25	Csa	Mild temperate - dry,hot summer	11–31	7–100	Checinska, A. et al. Microbiome (2015)
Brevundimonas	Y	Extreme	Surface	Cleanroom	Class 10K	Debris	Jet Propulsion Laboratory, LA, U.S.	34.25	-118.25	Csa	Mild temperate - dry,hot summer	11–31	7–100	Checinska, A. et al. Microbiome (2015)
Brevundimonas	Y	Extreme	Surface	Space Station	Debris		International Space Station	Space	Space	na	na	18–30	20–70	Checinska, A. et al. Microbiome (2015)	http://www.spacestationresearch.com/tag/relative-humidity/		Nitogen fixing symbiotic bacterium
Brevundimonas	Y	Extreme	Water	Space Station	Water dispenser		International Space Station	Space	Space	na	na	18–30	20–70	La Duc, M. T. et al. SAE Technical Paper (2003).	http://www.spacestationresearch.com/tag/relative-humidity/
Brevundimonas	Y	Extreme	Surface	Inflatable Lunar/Mars Analogous Habitat (ILMAH)	Bedroom, bathroom, kitchen, laboratory		Grand Forks, ND	47.75	-97.25	Dfb	Snow - fully humid, warm summer	–27–26	20–100	Mayer, T. et al. Microbiome (2016)	(2009) https://www.wunderground.com	(2009) https://www.wunderground.com
Brevundimonas	Y	Indoor	Surface	University	Classroom	Desk	University of Oregon, Eugene, OR, U.S.	44.25	-123.25	Csb	Mild temperate - dry,warm summer	9–33	20–94	Meadow, J. F. et al. Microbiome (2014)	(Aug 2011) https://www.timeanddate.com	(Aug 2011) https://www.timeanddate.com	Pond water
Brevundimonas	Y	Extreme	Surface	Cleanroom	Class 10K	Spacecraft Assembly	Johnson Space Center Genesis Curation Laboratory (JSC-GCL), TX, U.S.	29.75	-95.25	Cfa	Mild temperate - fully humid, hot summer	11–30	19–100	Moissl, C. et al. FEMS Microbiol Ecol (2007)	(2008) https://www.wunderground.com	(2008) https://www.wunderground.com
Brevundimonas	Y	Extreme	Surface	Cleanroom	Class 1K	Spacecraft Assembly	Johnson Space Center Genesis Curation Laboratory (JSC-GCL), TX, U.S.	29.75	-95.25	Cfa	Mild temperate - fully humid, hot summer	11–30	19–100	Moissl, C. et al. FEMS Microbiol Ecol (2007)	(2008) https://www.wunderground.com	(2008) https://www.wunderground.com
Brevundimonas	Y	Extreme	Surface	Cleanroom	Class 100K	Spacecraft Assembly	Kennedy Space Flight Center Payload Hazardous Servicing Facility (KSC-PHSF), FL, U.S.	28.25	-80.75	Cfa	Mild temperate - fully humid, hot summer	8–30	4–100	Moissl, C. et al. FEMS Microbiol Ecol (2007)	(2007) https://www.wunderground.com	(2007) https://www.wunderground.com
Brevundimonas	Y	Extreme	Air	Cleanroom	ISO Class 8 pharmaceutical GMP		na	na	na	na	na	na	na	Park, H. K. et al. J Appl Microbiol (2014)	na	na
Brevundimonas	Y	Indoor	Surface	Hospital	Intensive Care Unit	Intravascular catheter	Royal Brisbane and Women’s Hospital, Queensland, Australia	-27.75	153.25	Cfa	Mild temperate - fully humid, hot summer	na	na	Zhang, L. et al. BMC Microbiology (2010)	na	na
Bulleidia	N	Extreme	Surface	Cleanroom	Class 100K	Spacecraft Assembly	Jet Propulsion Laboratory High Bay 1 (JPL-SAF), LA, U.S.	34.25	-118.25	Csa	Mild temperate - dry,hot summer	11–31	7–100	Moissl, C. et al. FEMS Microbiol Ecol (2007)	(2007) https://www.wunderground.com	(2007) https://www.wunderground.com
Burkholderia	Y	Extreme	Water	Space station	Condensate		International Space Station	Space	Space	na	na	18–30	20–70	Bruce, R. J. et al. SAE Technical Paper (2005)	http://www.spacestationresearch.com/tag/relative-humidity/
Burkholderia	Y	Indoor	Surface	Gym	Bathroom	Showerhead	New York City, NY, U.S.	40.75	-74.25	Cfa	Mild temperate - fully humid, hot summer	–9–29	6–100	Feazel, L. M. et al. Proc Natl Acad Sci USA (2009)	(Jan 2008; Mar, Aug 2007) https://www.wunderground.com	(Jan 2008; Mar, Aug 2007) https://www.wunderground.com	Estimated Latitude/Longitude
Burkholderia	Y	Indoor	Surface	Hotel	Bathroom	Showerhead	New York City, NY, U.S.	40.75	-74.25	Cfa	Mild temperate - fully humid, hot summer	–9–29	6–100	Feazel, L. M. et al. Proc Natl Acad Sci USA (2009)	(Jan 2008; Mar, Aug 2007) https://www.wunderground.com	(Jan 2008; Mar, Aug 2007) https://www.wunderground.com
Burkholderia	Y	Indoor	Surface	Household	Bathroom	Showerhead	Denver, CO, U.S.	39.75	-104.75	BSk	Dry - Steppe (cold semi-arid)	–6–16	11–100	Feazel, L. M. et al. Proc Natl Acad Sci USA (2009)	(Mar 2007) https://www.wunderground.com
Burkholderia	Y	Indoor	Surface	Household	Bathroom	Showerhead	Southern CO, U.S.	37.75	-105.25	BSk	Dry - Steppe (cold semi-arid)	22–28	11–100	Feazel, L. M. et al. Proc Natl Acad Sci USA (2009)	(Jul 2007) https://www.wunderground.com	(Jul 2007) https://www.wunderground.com	Estimated Latitude/Longitude
Burkholderia	Y	Indoor	Surface	Multiplex	Bathroom	Showerhead	Denver, CO, U.S.	39.75	-104.75	BSk	Dry - Steppe (cold semi-arid)	–1–27	8–100	Feazel, L. M. et al. Proc Natl Acad Sci USA (2009)	(Oct, Jul 2007) https://www.wunderground.com
Burkholderia	Y	Indoor	Surface	Hospital	Urinary Catheter		University of Colorado Denver and Health Sciences Center, CO, U.S.	39.75	-105.25	BSk	Dry - Steppe (cold semi-arid)	–18–26	4–100	Frank, D. N. et al. PLOS ONE (2009)	(2009) https://www.wunderground.com	(2009) https://www.wunderground.com
Burkholderia	Y	Outdoor	Air	Park			Eugene, OR, U.S.	44.25	-123.25	Csb	Mild temperate - dry,warm summer	9–36	13–93	Mhuireach, G. et al. Sci Total Environ (2016)	(July 2013) https://www.timeanddate.com	(July 2013) https://www.timeanddate.com
Burkholderia	Y	Extreme	Surface	Cleanroom	Class 100K	Spacecraft Assembly	Jet Propulsion Laboratory High Bay 1 (JPL-SAF), LA, U.S.	34.25	-118.25	Csa	Mild temperate - dry,hot summer	11–31	7–100	Moissl, C. et al. FEMS Microbiol Ecol (2007)	(2007) https://www.wunderground.com	(2007) https://www.wunderground.com
Burkholderia	Y	Extreme	Water	Space craft			Space Shuttle	Space	Space	na	na	18–30	20–70	Pierson, D. L. Gravit Space Res (2001)	http://www.spacestationresearch.com/tag/relative-humidity/		review type paper - Genera below are from the study of examination of growth in Space that were originally found in Space
Burkholderia	Y	Underground	Air	Concourse			Tokyo, Japan	35.75	139.75	Cfa	Mild temperate - fully humid, hot summer	22–23	34–44	Seino, K. et al. Atmos Environ (2005)	Ref	Ref
Burkholderia	Y	Extreme	Water	Space Station	Water system		Mir Space Station	Space	Space	na	na	na	na	Song, B. et al. Microbiol Res (2005)	na	na	Study of examination of growth in Space that were originally found in Space
Calothrix	N	Outdoor	Air	Parking Lot			Eugene, OR, U.S.	44.25	-123.25	Csb	Mild temperate - dry,warm summer	9–36	13–93	Mhuireach, G. et al. Sci Total Environ (2016)	(July 2013) https://www.timeanddate.com	(July 2013) https://www.timeanddate.com
Calothrix	N	Extreme	Surface	Cleanroom	Class 10K	Spacecraft Assembly	Johnson Space Center Genesis Curation Laboratory (JSC-GCL), TX, U.S.	29.75	-95.25	Cfa	Mild temperate - fully humid, hot summer	11–30	19–100	Moissl, C. et al. FEMS Microbiol Ecol (2007)	(2008) https://www.wunderground.com	(2008) https://www.wunderground.com
Calothrix	N	Extreme	Surface	Cleanroom	Class 5K	Spacecraft Assembly	Johnson Space Center Genesis Curation Laboratory (JSC-GCL), TX, U.S.	29.75	-95.25	Cfa	Mild temperate - fully humid, hot summer	11–30	19–100	Moissl, C. et al. FEMS Microbiol Ecol (2007)	(2008) https://www.wunderground.com	(2008) https://www.wunderground.com
Campylobacter	N	Indoor	Surface	Household	Kitchen		Boulder, CO, U.S.	40.25	-105.25	Cfb	Mild temperate - fully humid, warm summer	3–19	6–100	Flores, G. E. et al. Environ Microbiol (2013).	(Sept 2011) - https://www.usclimatedata.com	(Sept 2011) - https://www.timeanddate.com	Low abs
Campylobacter	N	Extreme	Surface	Space Station	Audio Terminal Unit (telephone), microphone, laptop, handtrail, air vent, tab, shoe, pillow, interior door trim		International Space Station	Space	Space	na	na	18–30	20–70	Lang, J. M. et al. PeerJ (2017)	http://www.spacestationresearch.com/tag/relative-humidity/
Campylobacter	N	Indoor	Air	University	Dormitory	HVAC filter	University of Colorado, Boulder, CO, U.S.	40.25	-105.25	Cfb	Mild temperate - fully humid, warm summer	–10–18	9–100	Luongo, J. C. et al. Indoor Air (2016)	(Feb–May 2015) https://www.wunderground.com	(Feb–May 2015) https://www.wunderground.com
Campylobacter	N	Extreme	Air	Space Station	Dust		International Space Station	Space	Space	na	na	18–30	20–70	Venkateswaran, K. et al. Appl Microbiol Biotechnol (2014)	http://www.spacestationresearch.com/tag/relative-humidity/
Capnocytophaga	N	Extreme	Surface	Space Station	Audio Terminal Unit (telephone), microphone, laptop, handtrail, air vent, tab, shoe, pillow, interior door trim		International Space Station	Space	Space	na	na	18–30	20–70	Lang, J. M. et al. PeerJ (2017)	http://www.spacestationresearch.com/tag/relative-humidity/
Caulobacter	N	Extreme	Water	Space station	Condensate		International Space Station	Space	Space	na	na	18–30	20–70	Bruce, R. J. et al. SAE Technical Paper (2005)	http://www.spacestationresearch.com/tag/relative-humidity/
Caulobacter	N	Extreme	Water	Space Station	Water dispenser		International Space Station	Space	Space	na	na	18–30	20–70	La Duc, M. T. et al. SAE Technical Paper (2003).	http://www.spacestationresearch.com/tag/relative-humidity/		Estimated Latitude/Longitude
Caulobacter	N	Extreme	Surface	Cleanroom	Class 10K	Spacecraft Assembly	Johnson Space Center Genesis Curation Laboratory (JSC-GCL), TX, U.S.	29.75	-95.25	Cfa	Mild temperate - fully humid, hot summer	11–30	19–100	Moissl, C. et al. FEMS Microbiol Ecol (2007)	(2008) https://www.wunderground.com	(2008) https://www.wunderground.com
Caulobacter	N	Extreme	Surface	Cleanroom	Class 1K	Spacecraft Assembly	Johnson Space Center Genesis Curation Laboratory (JSC-GCL), TX, U.S.	29.75	-95.25	Cfa	Mild temperate - fully humid, hot summer	11–30	19–100	Moissl, C. et al. FEMS Microbiol Ecol (2007)	(2008) https://www.wunderground.com	(2008) https://www.wunderground.com
Caulobacter	N	Extreme	Surface	Cleanroom	Class 100K	Spacecraft Assembly	Kennedy Space Flight Center Payload Hazardous Servicing Facility (KSC-PHSF), FL, U.S.	28.25	-80.75	Cfa	Mild temperate - fully humid, hot summer	8–30	4–100	Moissl, C. et al. FEMS Microbiol Ecol (2007)	(2007) https://www.wunderground.com	(2007) https://www.wunderground.com
Chroococcidiopsis	N	Indoor	Surface	University	Classroom	Wall	University of Oregon, Eugene, OR, U.S.	44.25	-123.25	Csb	Mild temperate - dry,warm summer	9–33	20–94	Meadow, J. F. et al. Microbiome (2014)	(Aug 2011) https://www.timeanddate.com	(Aug 2011) https://www.timeanddate.com	Saline aquatic
Chryseobacterium	N	Underground	Air	Concourse			Tokyo, Japan	35.75	139.75	Cfa	Mild temperate - fully humid, hot summer	22–23	34–44	Seino, K. et al. Atmos Environ (2005)	Ref	Ref
Chryseobacterium	N	Extreme	Water	Space Station	Water system		Mir Space Station	Space	Space	na	na	na	na	Song, B. et al. Microbiol Res (2005)	na	na	Study of examination of growth in Space that were originally found in Space
Chryseobacterium	N	Indoor	Surface	Household			Hong Kong, China	22.75	114.25	Cwa	Mild temperate - dry winter, hot summer	10–25	14–88	Wilkins, D. et al. Environ Microbiol (2016)	(Jan 2014) https://www.timeanddate.com	(Jan 2014) https://www.timeanddate.com
Citrobacter	N	Indoor	Surface	Hospital	Wards of Hematology, Urology, Medicine, and Renal Transplants	non-critical Equipments	Central Portugal	39.25	-8.25	Csa	Mild temperate - dry,hot summer	na	na	Farias, G. P. et al. Antonie Leeuwenhoek (2017)	na	na
Clavibacter	N	Extreme	Surface	Inflatable Lunar/Mars Analogous Habitat (ILMAH)	Bedroom, bathroom, kitchen, laboratory		Grand Forks, ND	47.75	-97.25	Dfb	Snow - fully humid, warm summer	–27–26	20–100	Mayer, T. et al. Microbiome (2016)	(2009) https://www.wunderground.com	(2009) https://www.wunderground.com
Cloacibacterium	N	Extreme	Air	Cleanroom	ISO Class 8 pharmaceutical GMP		na	na	na	na	na	na	na	Park, H. K. et al. J Appl Microbiol (2014)	na	na
Cloacibacterium	N	Outdoor	Air	Subway	Platform		Barcelona, Spain	41.75	2.25	Cfb	Mild temperate - fully humid, warm summer	21–24	32–38	Triadó-Margarit, X. et al. Indoor Air (2017)	Ref	Ref
Cloacibacterium	N	Indoor	Air	Subway	Train		Barcelona, Spain	41.75	2.25	Cfb	Mild temperate - fully humid, warm summer	21–26	33–57	Triadó-Margarit, X. et al. Indoor Air (2017)	Ref	Ref	no AC
Clostridium	Y	Extreme	Surface	Space Station	Debris		International Space Station	Space	Space	na	na	18–30	20–70	Checinska, A. et al. Microbiome (2015)	http://www.spacestationresearch.com/tag/relative-humidity/
Clostridium	Y	Extreme	Air	Space Station	HEPA filter		International Space Station	Space	Space	na	na	18–30	20–70	Checinska, A. et al. Microbiome (2015)	http://www.spacestationresearch.com/tag/relative-humidity/
Clostridium	Y	Indoor	Surface	Household	Kitchen		Boulder, CO, U.S.	40.25	-105.25	Cfb	Mild temperate - fully humid, warm summer	3–19	6–100	Flores, G. E. et al. Environ Microbiol (2013).	(Sept 2011) - https://www.usclimatedata.com	(Sept 2011) - https://www.timeanddate.com	Low abs
Clostridium	Y	Underground	Air	Subway			Seoul, Korea	37.75	126.75	Dwa	Snow - dry winter, hot summer	22.8	52.6	Hwang, S. H. et al. Atmos Environ (2014)	Ref	Ref
Clostridium	Y	Extreme	Surface	Space Station	Audio Terminal Unit (telephone), microphone, laptop, handtrail, air vent, tab, shoe, pillow, interior door trim		International Space Station	Space	Space	na	na	18–30	20–70	Lang, J. M. et al. PeerJ (2017)	http://www.spacestationresearch.com/tag/relative-humidity/
Clostridium	Y	Outdoor	Surface	Subway			Hong Kong, China	22.75	114.25	Cwa	Mild temperate - dry winter, hot summer	24–30	50–90	Leung, M. H. et al. Appl Environ Microbiol (2014)	Ref	Ref	Plant-associated
Clostridium	Y	Extreme	Surface	Cleanroom	Class 100K	Spacecraft Assembly	Jet Propulsion Laboratory High Bay 1 (JPL-SAF), LA, U.S.	34.25	-118.25	Csa	Mild temperate - dry,hot summer	11–31	7–100	Moissl, C. et al. FEMS Microbiol Ecol (2007)	(2007) https://www.wunderground.com	(2007) https://www.wunderground.com
Clostridium	Y	Extreme	Surface	Cleanroom	Class 5K	Spacecraft Assembly	Johnson Space Center Genesis Curation Laboratory (JSC-GCL), TX, U.S.	29.75	-95.25	Cfa	Mild temperate - fully humid, hot summer	11–30	19–100	Moissl, C. et al. FEMS Microbiol Ecol (2007)	(2008) https://www.wunderground.com	(2008) https://www.wunderground.com
Clostridium	Y	Extreme	Air	Space Station	Dust		International Space Station	Space	Space	na	na	18–30	20–70	Venkateswaran, K. et al. Appl Microbiol Biotechnol (2014)	http://www.spacestationresearch.com/tag/relative-humidity/
Comamonas	N	Extreme	Water	Space station	Condensate		International Space Station	Space	Space	na	na	18–30	20–70	Bruce, R. J. et al. SAE Technical Paper (2005)	http://www.spacestationresearch.com/tag/relative-humidity/
Comamonas	N	Extreme	Surface	Cleanroom	Class 100K	Spacecraft Assembly	Kennedy Space Flight Center Payload Hazardous Servicing Facility (KSC-PHSF), FL, U.S.	28.25	-80.75	Cfa	Mild temperate - fully humid, hot summer	8–30	4–100	Moissl, C. et al. FEMS Microbiol Ecol (2007)	(2007) https://www.wunderground.com	(2007) https://www.wunderground.com
Comamonas	N	Indoor	Surface	Hospital	Intensive Care Unit	Intravascular catheter	Royal Brisbane and Women’s Hospital, Queensland, Australia	-27.75	153.25	Cfa	Mild temperate - fully humid, hot summer	na	na	Zhang, L. et al. BMC Microbiology (2010)	na	na
Conexibacter	N	Outdoor	Air	Park			Eugene, OR, U.S.	44.25	-123.25	Csb	Mild temperate - dry,warm summer	9–36	13–93	Mhuireach, G. et al. Sci Total Environ (2016)	(July 2013) https://www.timeanddate.com	(July 2013) https://www.timeanddate.com
Corynebacterium	Y	Indoor	Air	Child-care center	Air		Edirne city, Turkey	41.75	26.75	Csa	Mild temperate - dry,hot summer	2.2–24.6	59.1–82.5	Aydogdu, H. et al. Environ Monit Assess (2010).	Ref	Ref
Corynebacterium	Y	Indoor	Surface	Household	Dust		U.S.	37.25	-95.75	Cfa	Mild temperate - fully humid, hot summer	na	na	Barberán, A. et al. Proc R Soc Lond [Biol] (2015).	na	na	Center of US for latitutde/longitude; Human skin; may be more prevalent with men
Corynebacterium	Y	Outdoor	Surface	Household	Dust		U.S.	37.25	-95.75	Cfa	Mild temperate - fully humid, hot summer	na	na	Barberán, A. et al. Proc R Soc Lond [Biol] (2015).	na	na	Center of US for latitutde/longitude; Human skin; may be more prevalent with men
Corynebacterium	Y	Extreme	Surface	Space craft		service module	Space Shuttle	Space	Space	na	na	18–30	20–70	Castro, V. A. et al. Microbial Ecol (2004)	http://www.spacestationresearch.com/tag/relative-humidity/
Corynebacterium	Y	Extreme	Surface	Space Station	Debris		International Space Station	Space	Space	na	na	18–30	20–70	Checinska, A. et al. Microbiome (2015)	http://www.spacestationresearch.com/tag/relative-humidity/
Corynebacterium	Y	Extreme	Air	Space Station	HEPA filter		International Space Station	Space	Space	na	na	18–30	20–70	Checinska, A. et al. Microbiome (2015)	http://www.spacestationresearch.com/tag/relative-humidity/
Corynebacterium	Y	Indoor	Surface	Hospital	Wards of Hematology, Urology, Medicine, and Renal Transplants	non-critical Equipments	Central Portugal	39.25	-8.25	Csa	Mild temperate - dry,hot summer	na	na	Farias, G. P. et al. Antonie Leeuwenhoek (2017)	na	na	Texting study, not sequencing from real sample
Corynebacterium	Y	Indoor	Surface	University	Bathroom		North Life Sciences building, San Diego State University (SDSU), CA, U.S.	33.25	-117.25	BSk	Dry - Steppe (cold semi-arid)	11–20	7–100	Gibbons, S. M. et al. Appl Environ Microbiol (2015)	(Nov,2011–Jan,2012) https://www.wunderground.com	(Nov,2011–Jan,2012) https://www.wunderground.com	May be more prevalent with men
Corynebacterium	Y	Indoor	Surface	Office	Workspace		New York City, NY, U.S.	40.75	-74.25	Cfa	Mild temperate - fully humid, hot summer	–3–31	11–100	Hewitt, K. M. et al. PLOS ONE (2012)	(2012) https://www.wunderground.com	(2012) https://www.wunderground.com	chairs, phones, computer mice, computer keyboards, and desktops
Corynebacterium	Y	Indoor	Surface	Office	Workspace		San Francisco, CA, U.S.	38.25	-122.75	Csb	Mild temperate - dry,warm summer	8–26	12–100	Hewitt, K. M. et al. PLOS ONE (2012)	(2012) https://www.wunderground.com	(2012) https://www.wunderground.com	chairs, phones, computer mice, computer keyboards, and desktops
Corynebacterium	Y	Indoor	Surface	Office	Workspace		Tucson, AZ, U.S.	32.25	-110.75	BSh	Dry - Steppe (hot semi-arid)	44-92	4–100	Hewitt, K. M. et al. PLOS ONE (2012)	(2012) https://www.wunderground.com	(2012) https://www.wunderground.com	chairs, phones, computer mice, computer keyboards, and desktops
Corynebacterium	Y	Indoor	Air	University	Classroom	Air	Northeastern United States	42.75	-71.25	Dfa	Snow - fully humid, hot summer	23.1–23.9	25.5–30.6	Hospodsky, D. et al. PLOS ONE (2012)	Ref	Ref
Corynebacterium	Y	Underground	Surface	Subway	Touchscreen		Boston, MA, U.S.	42.25	-71.25	Cfa	Mild temperate - fully humid, hot summer	8.9–27.8	56–85	Hsu, T. et al. mSystems (2016)	Ref	Ref	Human skin
Corynebacterium	Y	Indoor	Surface	Subway			Boston, MA, U.S.	42.25	-71.25	Cfa	Mild temperate - fully humid, hot summer	8.9–27.8	56–85	Hsu, T. et al. mSystems (2016)	Ref	Ref	Human skin
Corynebacterium	Y	Indoor	Surface	Subway	Seat		Boston, MA, U.S.	42.25	-71.25	Cfa	Mild temperate - fully humid, hot summer	8.9–27.8	56–85	Hsu, T. et al. mSystems (2016)	Ref	Ref	Human skin
Corynebacterium	Y	Underground	Air	Subway			Seoul, Korea	37.75	126.75	Dwa	Snow - dry winter, hot summer	26.3–27.7	46.2–52.7	Hwang, S. H. et al. Atmos Environ (2014)	Ref	Ref
Corynebacterium	Y	Underground	Air	Subway	Worker Area	Station office, Bedroom, Ticket office, Drivers Seat	Seoul, Korea	37.75	126.75	Dwa	Snow - dry winter, hot summer	na	na	Kim, K. Y. et al. Ind Health (2011)	na	na
Corynebacterium	Y	Underground	Air	Subway	Passenger Area	Station precinct, Inside Train, Platform	Seoul, Korea	37.75	126.75	Dwa	Snow - dry winter, hot summer	na	na	Kim, K. Y. et al. Ind Health (2011)	na	na
Corynebacterium	Y	Extreme	Surface	Space Station	Audio Terminal Unit (telephone), microphone, laptop, handtrail, air vent, tab, shoe, pillow, interior door trim		International Space Station	Space	Space	na	na	18–30	20–70	Lang, J. M. et al. PeerJ (2017)	http://www.spacestationresearch.com/tag/relative-humidity/
Corynebacterium	Y	Indoor	Surface	Subway			Hong Kong, China	22.75	114.25	Cwa	Mild temperate - dry winter, hot summer	24–30	50–90	Leung, M. H. et al. Appl Environ Microbiol (2014)	Ref	Ref	Human skin
Corynebacterium	Y	Indoor	Air	University	Dormitory	HVAC filter	University of Colorado, Boulder, CO, U.S.	40.25	-105.25	Cfb	Mild temperate - fully humid, warm summer	–10–18	9–100	Luongo, J. C. et al. Indoor Air (2016)	(Feb–May 2015) https://www.wunderground.com	(Feb–May 2015) https://www.wunderground.com	May be more prevalent with women or men (depending on OTU)
Corynebacterium	Y	Indoor	Air	University	Classroom	Air	University of Oregon, Eugene, OR, U.S.	44.25	-123.25	Csb	Mild temperate - dry,warm summer	9–33	20–94	Meadow, J. F. et al. Indoor Air (2014)	(Aug 2011) https://www.timeanddate.com	(Aug 2011) https://www.timeanddate.com
Corynebacterium	Y	Indoor	Surface	University	Classroom	Chair	University of Oregon, Eugene, OR, U.S.	44.25	-123.25	Csb	Mild temperate - dry,warm summer	9–33	20–94	Meadow, J. F. et al. Microbiome (2014)	(Aug 2011) https://www.timeanddate.com	(Aug 2011) https://www.timeanddate.com	Human infection; human clinical specimens; human urinary tract
Corynebacterium	Y	Extreme	Surface	Cleanroom	Class 10K	Spacecraft Assembly	Johnson Space Center Genesis Curation Laboratory (JSC-GCL), TX, U.S.	29.75	-95.25	Cfa	Mild temperate - fully humid, hot summer	11–30	19–100	Moissl, C. et al. FEMS Microbiol Ecol (2007)	(2008) https://www.wunderground.com	(2008) https://www.wunderground.com
Corynebacterium	Y	Extreme	Surface	Cleanroom	Class 1K	Spacecraft Assembly	Johnson Space Center Genesis Curation Laboratory (JSC-GCL), TX, U.S.	29.75	-95.25	Cfa	Mild temperate - fully humid, hot summer	11–30	19–100	Moissl, C. et al. FEMS Microbiol Ecol (2007)	(2008) https://www.wunderground.com	(2008) https://www.wunderground.com
Corynebacterium	Y	Extreme	Surface	Cleanroom	Class 5K	Spacecraft Assembly	Johnson Space Center Genesis Curation Laboratory (JSC-GCL), TX, U.S.	29.75	-95.25	Cfa	Mild temperate - fully humid, hot summer	11–30	19–100	Moissl, C. et al. FEMS Microbiol Ecol (2007)	(2008) https://www.wunderground.com	(2008) https://www.wunderground.com
Corynebacterium	Y	Extreme	Air	Space station			International Space Station	Space	Space	na	na	18–30	20–70	Novikova, N. et al. Res Microbiol (2006)	http://www.spacestationresearch.com/tag/relative-humidity/
Corynebacterium	Y	Extreme	Surface	Space station			International Space Station	Space	Space	na	na	18–30	20–70	Novikova, N. et al. Res Microbiol (2006)	http://www.spacestationresearch.com/tag/relative-humidity/
Corynebacterium	Y	Extreme	Air	Cleanroom	ISO Class 8 pharmaceutical GMP		na	na	na	na	na	na	na	Park, H. K. et al. J Appl Microbiol (2014)	na	na
Corynebacterium	Y	Extreme	Surface	Cleanroom	ISO Class 8 pharmaceutical GMP		na	na	na	na	na	na	na	Park, H. K. et al. J Appl Microbiol (2014)	na	na
Corynebacterium	Y	Extreme	Surface	Space craft			Space Shuttle	Space	Space	na	na	18–30	20–70	Pierson, D. L. Gravit Space Res (2001)	http://www.spacestationresearch.com/tag/relative-humidity/		review type paper - Genera below are from the study of examination of growth in Space that were originally found in Space
Corynebacterium	Y	Extreme	Air	Space Station			Mir Space Station	Space	Space	na	na	na	na	Pierson, D. L. Gravit Space Res (2001)	na	na	review type paper - Genera below are from the study of examination of growth in Space that were originally found in Space
Corynebacterium	Y	Extreme	Surface	Space Station			Mir Space Station	Space	Space	na	na	na	na	Pierson, D. L. Gravit Space Res (2001)	na	na	review type paper - Genera below are from the study of examination of growth in Space that were originally found in Space
Corynebacterium	Y	Indoor	Surface	Nursing Home	Dust		Central Finland	61.75	25.75	Dfc	Snow - fully humid, cool summer	–15–11	22–100	Rintala, H. et al. BMC Microbiology (2008)	Ref	(2003) https://www.wunderground.com	Estimated Latitude/Longitude
Corynebacterium	Y	Outdoor	Surface	University	Door handle		University of Waterloo, Ontario, Canada	43.75	-80.75	Dfb	Snow - fully humid, warm summer	–12–22	31–100	Ross, A. A. et al. Microbiome (2015)	(Oct–Nov 2014) https://www.timeanddate.com	(Oct–Nov 2014) https://www.timeanddate.com
Corynebacterium	Y	Indoor	Surface	Household	Wall	Ur ban	Iquitos, Peru	-3.75	-73.25	Af	Tropical - Rain forest	22–33	41–88	Ruiz-Calderon, J. F. et al. Science Advances (2016)	Ref	Ref	Human skin
Corynebacterium	Y	Indoor	Surface	Household	Wall	Ur ban	Manaus, Brazil	-3.25	-60.25	Af	Tropical - Rain forest	21–33	26–83	Ruiz-Calderon, J. F. et al. Science Advances (2016)	Ref	Ref	Human skin
Corynebacterium	Y	Extreme	Air	Space Station	Dust		International Space Station	Space	Space	na	na	18–30	20–70	Venkateswaran, K. et al. Appl Microbiol Biotechnol (2014)	http://www.spacestationresearch.com/tag/relative-humidity/
Corynebacterium	Y	Indoor	Surface	Household			Hong Kong, China	22.75	114.25	Cwa	Mild temperate - dry winter, hot summer	10–25	14–88	Wilkins, D. et al. Environ Microbiol (2016)	(Jan 2014) https://www.timeanddate.com	(Jan 2014) https://www.timeanddate.com
Corynebacterium	Y	Indoor	Air	Household			Hong Kong, China	22.75	114.25	Cwa	Mild temperate - dry winter, hot summer	10–25	14–88	Wilkins, D. et al. Environ Microbiol (2016)	(Jan 2014) https://www.timeanddate.com	(Jan 2014) https://www.timeanddate.com
Craurococcus	N	Extreme	Surface	Cleanroom	Class 10K	Spacecraft Assembly	Johnson Space Center Genesis Curation Laboratory (JSC-GCL), TX, U.S.	29.75	-95.25	Cfa	Mild temperate - fully humid, hot summer	11–30	19–100	Moissl, C. et al. FEMS Microbiol Ecol (2007)	(2008) https://www.wunderground.com	(2008) https://www.wunderground.com
Curtobacterium	N	Extreme	Surface	Space craft	Reusable cargo container	ceiling locker, hatch handle	Space Shuttle	Space	Space	na	na	18–30	20–70	Castro, V. A. et al. Microbial Ecol (2004)	http://www.spacestationresearch.com/tag/relative-humidity/
Curtobacterium	N	na	na	na	na	na	na	na	na	na	na	na	na	Coil, D. A. et al. PeerJ (2016)	na	na
Curtobacterium	N	na	na	na	na	na	na	na	na	na	na	na	na	Coil, D. A. et al. PeerJ (2016)	na	na	Study of examination of growth in Space, not originally found in Space
Curtobacterium	N	Extreme	Surface	Cleanroom	Class 100K	Mars Odyssey Spacecraft	Kennedy Space Center Spacecraft Assembly and Encapsulation Facility II (SAEF-II), FL, U.S.	28.25	-80.75	Cfa	Mild temperate - fully humid, hot summer	2–28	29–100	La Duc, M. T. et al. Environ Microbiol (2003)	(2003) https://www.wunderground.com	(2003) https://www.wunderground.com
Curtobacterium	N	Extreme	Surface	Inflatable Lunar/Mars Analogous Habitat (ILMAH)	Bedroom, bathroom, kitchen, laboratory		Grand Forks, ND	47.75	-97.25	Dfb	Snow - fully humid, warm summer	–27–26	20–100	Mayer, T. et al. Microbiome (2016)	(2009) https://www.wunderground.com	(2009) https://www.wunderground.com
Curtobacterium	N	Extreme	Surface	Cleanroom	Class 1K	Spacecraft Assembly	Johnson Space Center Genesis Curation Laboratory (JSC-GCL), TX, U.S.	29.75	-95.25	Cfa	Mild temperate - fully humid, hot summer	11–30	19–100	Moissl, C. et al. FEMS Microbiol Ecol (2007)	(2008) https://www.wunderground.com	(2008) https://www.wunderground.com
Curvibacter	N	Extreme	Surface	Cleanroom	Class 100K	Spacecraft Assembly	Jet Propulsion Laboratory High Bay 1 (JPL-SAF), LA, U.S.	34.25	-118.25	Csa	Mild temperate - dry,hot summer	11–31	7–100	Moissl, C. et al. FEMS Microbiol Ecol (2007)	(2007) https://www.wunderground.com	(2007) https://www.wunderground.com
Curvibacter	N	Extreme	Surface	Cleanroom	Class 5K	Spacecraft Assembly	Johnson Space Center Genesis Curation Laboratory (JSC-GCL), TX, U.S.	29.75	-95.25	Cfa	Mild temperate - fully humid, hot summer	11–30	19–100	Moissl, C. et al. FEMS Microbiol Ecol (2007)	(2008) https://www.wunderground.com	(2008) https://www.wunderground.com
Curvibacter	N	Extreme	Surface	Cleanroom	Class 10K	Spacecraft Assembly	Johnson Space Center Genesis Curation Laboratory (JSC-GCL), TX, U.S.	29.75	-95.25	Cfa	Mild temperate - fully humid, hot summer	11–30	19–100	Moissl, C. et al. FEMS Microbiol Ecol (2007)	(2008) https://www.wunderground.com	(2008) https://www.wunderground.com
Curvibacter	N	Extreme	Surface	Cleanroom	Class 100K	Spacecraft Assembly	Kennedy Space Flight Center Payload Hazardous Servicing Facility (KSC-PHSF), FL, U.S.	28.25	-80.75	Cfa	Mild temperate - fully humid, hot summer	8–30	4–100	Moissl, C. et al. FEMS Microbiol Ecol (2007)	(2007) https://www.wunderground.com	(2007) https://www.wunderground.com
Dactylosporangium	N	Open_Indoor	Surface	Household	Wall	Rural	Checherta, Peru	-11.25	-77.25	BWk	Dry - Desert (cold arid)	20–33	55–98	Ruiz-Calderon, J. F. et al. Science Advances (2016)	Ref	Ref	Environmental-associated
Dactylosporangium	N	Indoor	Surface	Household	Wall	Rural	Puerto Almendra, Peru	-3.75	-73.25	Af	Tropical - Rain forest	21–32	62–97	Ruiz-Calderon, J. F. et al. Science Advances (2016)	Ref	Ref	Environmental-associated
Deinococcus	N	Extreme	Surface	Cleanroom	Class 10K		Jet Propulsion Laboratory, LA, U.S.	34.25	-118.25	Csa	Mild temperate - dry,hot summer	11–31	7–100	Checinska, A. et al. Microbiome (2015)
Deinococcus	N	Extreme	Surface	Cleanroom	Class 1K		Jet Propulsion Laboratory, LA, U.S.	34.25	-118.25	Csa	Mild temperate - dry,hot summer	11–31	7–100	Checinska, A. et al. Microbiome (2015)
Deinococcus	N	Indoor	Surface	Office	Dust		University of Oregon, Eugene, OR, U.S.	44.25	-123.25	Csb	Mild temperate - dry,warm summer	–5–27	13–100	Kembel, S. W. et al. PLOS ONE (2014)	(2014) https://www.wunderground.com	(2014) https://www.wunderground.com
Deinococcus	N	Extreme	Surface	Cleanroom	Class 100K	Spacecraft Assembly	Jet Propulsion Laboratory High Bay 1 (JPL-SAF), LA, U.S.	34.25	-118.25	Csa	Mild temperate - dry,hot summer	11–31	7–100	Moissl, C. et al. FEMS Microbiol Ecol (2007)	(2007) https://www.wunderground.com	(2007) https://www.wunderground.com
Deinococcus	N	Extreme	Surface	Cleanroom	Class 1K	Spacecraft Assembly	Johnson Space Center Genesis Curation Laboratory (JSC-GCL), TX, U.S.	29.75	-95.25	Cfa	Mild temperate - fully humid, hot summer	11–30	19–100	Moissl, C. et al. FEMS Microbiol Ecol (2007)	(2008) https://www.wunderground.com	(2008) https://www.wunderground.com
Deinococcus	N	Extreme	Surface	Cleanroom	Class 100K	Spacecraft Assembly	Kennedy Space Flight Center Payload Hazardous Servicing Facility (KSC-PHSF), FL, U.S.	28.25	-80.75	Cfa	Mild temperate - fully humid, hot summer	8–30	4–100	Moissl, C. et al. FEMS Microbiol Ecol (2007)	(2007) https://www.wunderground.com	(2007) https://www.wunderground.com
Deinococcus	N	Outdoor	Surface	University	Door handle	Blackberry 1 building	University of Waterloo, Ontario, Canada	43.75	-80.75	Dfb	Snow - fully humid, warm summer	–12–22	31–100	Ross, A. A. et al. Microbiome (2015)	(Oct–Nov 2014) https://www.timeanddate.com	(Oct–Nov 2014) https://www.timeanddate.com
Deinococcus	N	Indoor	Surface	Household			Hong Kong, China	22.75	114.25	Cwa	Mild temperate - dry winter, hot summer	10–25	14–88	Wilkins, D. et al. Environ Microbiol (2016)	(Jan 2014) https://www.timeanddate.com	(Jan 2014) https://www.timeanddate.com
Deinococcus	N	Indoor	Air	Household			Hong Kong, China	22.75	114.25	Cwa	Mild temperate - dry winter, hot summer	10–25	14–88	Wilkins, D. et al. Environ Microbiol (2016)	(Jan 2014) https://www.timeanddate.com	(Jan 2014) https://www.timeanddate.com
Delftia	Y	Extreme	Water	Space station	Condensate		International Space Station	Space	Space	na	na	18–30	20–70	Bruce, R. J. et al. SAE Technical Paper (2005)	http://www.spacestationresearch.com/tag/relative-humidity/
Delftia	Y	Extreme	Water	Space craft	Contingency water containers		Space Shuttle	Space	Space	na	na	18–30	20–70	Castro, V. A. et al. Microbial Ecol (2004)	http://www.spacestationresearch.com/tag/relative-humidity/
Delftia	Y	Extreme	Surface	Space Station	Debris		International Space Station	Space	Space	na	na	18–30	20–70	Checinska, A. et al. Microbiome (2015)	http://www.spacestationresearch.com/tag/relative-humidity/
Delftia	Y	Indoor	Surface	Hospital	Urinary Catheter		University of Colorado Denver and Health Sciences Center, CO, U.S.	39.75	-105.25	BSk	Dry - Steppe (cold semi-arid)	–18–26	4–100	Frank, D. N. et al. PLOS ONE (2009)	(2009) https://www.wunderground.com	(2009) https://www.wunderground.com
Delftia	Y	Indoor	Surface	Hospital	Wards of Hematology, Urology, Medicine, and Renal Transplants	non-critical Equipments	Central Portugal	39.25	-8.25	Csa	Mild temperate - dry,hot summer	na	na	Farias, G. P. et al. Antonie Leeuwenhoek (2017)	na	na
Delftia	Y	Extreme	Surface	Cleanroom	Class 100K	Mars Odyssey Spacecraft	Kennedy Space Center Spacecraft Assembly and Encapsulation Facility II (SAEF-II), FL, U.S.	28.25	-80.75	Cfa	Mild temperate - fully humid, hot summer	2–28	29–100	La Duc, M. T. et al. Environ Microbiol (2003)	(2003) https://www.wunderground.com	(2003) https://www.wunderground.com
Delftia	Y	Extreme	Water	Space Station	Water dispenser		International Space Station	Space	Space	na	na	18–30	20–70	La Duc, M. T. et al. SAE Technical Paper (2003).	http://www.spacestationresearch.com/tag/relative-humidity/
Delftia	Y	Extreme	Surface	Cleanroom	Class 100K	Spacecraft Assembly	Jet Propulsion Laboratory High Bay 1 (JPL-SAF), LA, U.S.	34.25	-118.25	Csa	Mild temperate - dry,hot summer	11–31	7–100	Moissl, C. et al. FEMS Microbiol Ecol (2007)	(2007) https://www.wunderground.com	(2007) https://www.wunderground.com
Delftia	Y	Extreme	Surface	Cleanroom	Class 10K	Spacecraft Assembly	Johnson Space Center Genesis Curation Laboratory (JSC-GCL), TX, U.S.	29.75	-95.25	Cfa	Mild temperate - fully humid, hot summer	11–30	19–100	Moissl, C. et al. FEMS Microbiol Ecol (2007)	(2008) https://www.wunderground.com	(2008) https://www.wunderground.com
Delftia	Y	Extreme	Surface	Cleanroom	Class 5K	Spacecraft Assembly	Johnson Space Center Genesis Curation Laboratory (JSC-GCL), TX, U.S.	29.75	-95.25	Cfa	Mild temperate - fully humid, hot summer	11–30	19–100	Moissl, C. et al. FEMS Microbiol Ecol (2007)	(2008) https://www.wunderground.com	(2008) https://www.wunderground.com
Delftia	Y	Extreme	Air	Space Station	Dust		International Space Station	Space	Space	na	na	18–30	20–70	Venkateswaran, K. et al. Appl Microbiol Biotechnol (2014)	http://www.spacestationresearch.com/tag/relative-humidity/
Delftia	Y	Indoor	Surface	Hospital	Intensive Care Unit	Intravascular catheter	Royal Brisbane and Women’s Hospital, Queensland, Australia	-27.75	153.25	Cfa	Mild temperate - fully humid, hot summer	na	na	Zhang, L. et al. BMC Microbiology (2010)	na	na
Dermabacter	N	Indoor	Surface	Household	Dust		U.S.	37.25	-95.75	Cfa	Mild temperate - fully humid, hot summer	na	na	Barberán, A. et al. Proc R Soc Lond [Biol] (2015).	na	na	Center of US for latitutde/longitude; May be more prevalent with men
Dermabacter	N	Indoor	Air	University	Dormitory	HVAC filter	University of Colorado, Boulder, CO, U.S.	40.25	-105.25	Cfb	Mild temperate - fully humid, warm summer	–10–18	9–100	Luongo, J. C. et al. Indoor Air (2016)	(Feb–May 2015) https://www.wunderground.com	(Feb–May 2015) https://www.wunderground.com	May be more prevalent with men
Dermacoccus	N	Underground	Air	Subway			Nationaltheatret station, Oslo, Norway	59.75	10.75	Dfb	Snow - fully humid, warm summer	18.2–19.3	58.7–69.9	Dybwad, M. et al. Appl Environ Microbiol (2012)	Ref	Ref
Dermacoccus	N	Extreme	Air	Cleanroom	ISO Class 8 pharmaceutical GMP		na	na	na	na	na	na	na	Park, H. K. et al. J Appl Microbiol (2014)	na	na
Dermacoccus	N	Indoor	Surface	Household			Hong Kong, China	22.75	114.25	Cwa	Mild temperate - dry winter, hot summer	10–25	14–88	Wilkins, D. et al. Environ Microbiol (2016)	(Jan 2014) https://www.timeanddate.com	(Jan 2014) https://www.timeanddate.com
Dialister	N	Indoor	Air	University	Dormitory	HVAC filter	University of Colorado, Boulder, CO, U.S.	40.25	-105.25	Cfb	Mild temperate - fully humid, warm summer	–10–18	9–100	Luongo, J. C. et al. Indoor Air (2016)	(Feb–May 2015) https://www.wunderground.com	(Feb–May 2015) https://www.wunderground.com	May be more prevalent with women
Dialister	N	Extreme	Air	Space Station	Dust		International Space Station	Space	Space	na	na	18–30	20–70	Venkateswaran, K. et al. Appl Microbiol Biotechnol (2014)	http://www.spacestationresearch.com/tag/relative-humidity/
Diaphorobacter	N	Extreme	Air	Cleanroom	ISO Class 8 pharmaceutical GMP		na	na	na	na	na	na	na	Park, H. K. et al. J Appl Microbiol (2014)	na	na
Dietzia	N	Extreme	Air	Space station	HEPA filter	Environmental Control System (ECS)	International Space Station	Space	Space	na	na	18–30	20–70	Checinska, A. et al. Microbiome (2015)	http://www.spacestationresearch.com/tag/relative-humidity/
Diphthroides	N	Underground	Air	Subway			Seoul, Korea	37.75	126.75	Dwa	Snow - dry winter, hot summer	22.8	52.6	Hwang, S. H. et al. Atmos Environ (2014)	Ref	Ref
Dolosigranulum	N	Extreme	Surface	Cleanroom	Class 100K	Spacecraft Assembly	Jet Propulsion Laboratory High Bay 1 (JPL-SAF), LA, U.S.	34.25	-118.25	Csa	Mild temperate - dry,hot summer	11–31	7–100	Moissl, C. et al. FEMS Microbiol Ecol (2007)	(2007) https://www.wunderground.com	(2007) https://www.wunderground.com
Duganella	N	Extreme	Surface	Inflatable Lunar/Mars Analogous Habitat (ILMAH)	Bedroom, bathroom, kitchen, laboratory		Grand Forks, ND	47.75	-97.25	Dfb	Snow - fully humid, warm summer	–27–26	20–100	Mayer, T. et al. Microbiome (2016)	(2009) https://www.wunderground.com	(2009) https://www.wunderground.com
Dyella	N	Extreme	Surface	Cleanroom	Class 10K	Spacecraft Assembly	Johnson Space Center Genesis Curation Laboratory (JSC-GCL), TX, U.S.	29.75	-95.25	Cfa	Mild temperate - fully humid, hot summer	11–30	19–100	Moissl, C. et al. FEMS Microbiol Ecol (2007)	(2008) https://www.wunderground.com	(2008) https://www.wunderground.com
Dyella	N	Extreme	Surface	Cleanroom	Class 5K	Spacecraft Assembly	Johnson Space Center Genesis Curation Laboratory (JSC-GCL), TX, U.S.	29.75	-95.25	Cfa	Mild temperate - fully humid, hot summer	11–30	19–100	Moissl, C. et al. FEMS Microbiol Ecol (2007)	(2008) https://www.wunderground.com	(2008) https://www.wunderground.com
Eikenella	N	Extreme	Surface	Space station			International Space Station	Space	Space	na	na	18–30	20–70	Novikova, N. et al. Res Microbiol (2006)	http://www.spacestationresearch.com/tag/relative-humidity/
Enhydrobacter	N	Indoor	Surface	Subway			Boston, MA, U.S.	42.25	-71.25	Cfa	Mild temperate - fully humid, hot summer	8.9–27.8	56–85	Hsu, T. et al. mSystems (2016)	Ref	Ref
Enhydrobacter	N	Outdoor	Surface	Subway			Boston, MA, U.S.	42.25	-71.25	Cfa	Mild temperate - fully humid, hot summer	8.9–27.8	56–85	Hsu, T. et al. mSystems (2016)	Ref	Ref
Enhydrobacter	N	Underground	Surface	Subway			Boston, MA, U.S.	42.25	-71.25	Cfa	Mild temperate - fully humid, hot summer	8.9–27.8	56–85	Hsu, T. et al. mSystems (2016)	Ref	Ref
Enhydrobacter	N	Indoor	Surface	Subway			Hong Kong, China	22.75	114.25	Cwa	Mild temperate - dry winter, hot summer	24–30	50–90	Leung, M. H. et al. Appl Environ Microbiol (2014)	Ref	Ref	Human skin; human hair
Enhydrobacter	N	Indoor	Surface	Household			Hong Kong, China	22.75	114.25	Cwa	Mild temperate - dry winter, hot summer	10–25	14–88	Wilkins, D. et al. Environ Microbiol (2016)	(Jan 2014) https://www.timeanddate.com	(Jan 2014) https://www.timeanddate.com
Enhydrobacter	N	Indoor	Air	Household			Hong Kong, China	22.75	114.25	Cwa	Mild temperate - dry winter, hot summer	10–25	14–88	Wilkins, D. et al. Environ Microbiol (2016)	(Jan 2014) https://www.timeanddate.com	(Jan 2014) https://www.timeanddate.com
Enterobacter	Y	Indoor	Surface	Subway			New York City, NY, U.S.	40.75	-74.25	Cfa	Mild temperate - fully humid, hot summer	–2.8–32.2	47–88	Afshinnekoo, E. et al. Cell Systems (2015).	Ref	Ref
Enterobacter	Y	Outdoor	Surface	Subway			New York City, NY, U.S.	40.75	-74.25	Cfa	Mild temperate - fully humid, hot summer	–2.8–32.2	47–88	Afshinnekoo, E. et al. Cell Systems (2015).	Ref	Ref
Enterobacter	Y	Underground	Surface	Subway			New York City, NY, U.S.	40.75	-74.25	Cfa	Mild temperate - fully humid, hot summer	–2.8–32.2	47–88	Afshinnekoo, E. et al. Cell Systems (2015).	Ref	Ref
Enterobacter	Y	Extreme	Water	Space craft	Contingency water containers		Space Shuttle	Space	Space	na	na	18–30	20–70	Castro, V. A. et al. Microbial Ecol (2004)	http://www.spacestationresearch.com/tag/relative-humidity/
Enterobacter	Y	Indoor	Surface	Hospital	Urinary Catheter		University of Colorado Denver and Health Sciences Center, CO, U.S.	39.75	-105.25	BSk	Dry - Steppe (cold semi-arid)	–18–26	4–100	Frank, D. N. et al. PLOS ONE (2009)	(2009) https://www.wunderground.com	(2009) https://www.wunderground.com
Enterobacter	Y	Indoor	Air	University	Classroom	Air	Northeastern United States	42.75	-71.25	Dfa	Snow - fully humid, hot summer	23.1–23.9	25.5–30.6	Hospodsky, D. et al. PLOS ONE (2012)	Ref	Ref
Enterobacter	Y	Indoor	Air	Hospital	Patient Room		Providence Milwaukie Hospital, Milwaukie, OR, U.S.	45.25	-122.75	Csb	Mild temperate - dry,warm summer	10–24	30–80	Kembel, S. W. et al. ISME J (2012)	Ref	Ref	Mechanical Air flow
Enterobacter	Y	Extreme	Air	Space Station	Dust		International Space Station	Space	Space	na	na	18–30	20–70	Venkateswaran, K. et al. Appl Microbiol Biotechnol (2014)	http://www.spacestationresearch.com/tag/relative-humidity/
Enterococcus	Y	Indoor	Surface	Subway			New York City, NY, U.S.	40.75	-74.25	Cfa	Mild temperate - fully humid, hot summer	–2.8–32.2	47–88	Afshinnekoo, E. et al. Cell Systems (2015).	Ref	Ref
Enterococcus	Y	Outdoor	Surface	Subway			New York City, NY, U.S.	40.75	-74.25	Cfa	Mild temperate - fully humid, hot summer	–2.8–32.2	47–88	Afshinnekoo, E. et al. Cell Systems (2015).	Ref	Ref
Enterococcus	Y	Underground	Surface	Subway			New York City, NY, U.S.	40.75	-74.25	Cfa	Mild temperate - fully humid, hot summer	–2.8–32.2	47–88	Afshinnekoo, E. et al. Cell Systems (2015).	Ref	Ref
Enterococcus	Y	Indoor	Air	Office	Workspace	Floor, ceiling, wall	San Diego, CA, U.S.	33.25	-117.25	BSk	Dry - Steppe (cold semi-arid)	12–31	8–97	Chase, J. et al. mSystems (2016).	(2015) https://www.wunderground.com	(2015) https://www.wunderground.com
Enterococcus	Y	Indoor	Air	Office	Workspace	Floor, ceiling, wall	Flagstaff, AZ, U.S.	35.25	-111.75	Csb	Mild temperate - dry,warm summer	14–72	6–100	Chase, J. et al. mSystems (2016).	(2015) https://www.wunderground.com	(2015) https://www.wunderground.com
Enterococcus	Y	Indoor	Surface	Hospital	Urinary Catheter		University of Colorado Denver and Health Sciences Center, CO, U.S.	39.75	-105.25	BSk	Dry - Steppe (cold semi-arid)	–18–26	4–100	Frank, D. N. et al. PLOS ONE (2009)	(2009) https://www.wunderground.com	(2009) https://www.wunderground.com
Enterococcus	Y	Underground	Air	Subway	Worker Area	Station office, Ticket office, Drivers Seat	Seoul, Korea	37.75	126.75	Dwa	Snow - dry winter, hot summer	na	na	Kim, K. Y. et al. Ind Health (2011)	na	na
Enterococcus	Y	Underground	Air	Subway	Passenger Area	Station precinct, Inside Train, Platform	Seoul, Korea	37.75	126.75	Dwa	Snow - dry winter, hot summer	na	na	Kim, K. Y. et al. Ind Health (2011)	na	na
Enterococcus	Y	Extreme	Surface	Cleanroom	Class 100K	Floor	Kennedy Space Center Spacecraft Assembly and Encapsulation Facility II (SAEF-II), FL, U.S.	28.25	-80.75	Cfa	Mild temperate - fully humid, hot summer	2–28	29–100	La Duc, M. T. et al. Environ Microbiol (2003)	(2003) https://www.wunderground.com	(2003) https://www.wunderground.com	Occur widely in environment
Enterococcus	Y	Extreme	Surface	Cleanroom	Class 100K	Mars Odyssey Spacecraft	Kennedy Space Center Spacecraft Assembly and Encapsulation Facility II (SAEF-II), FL, U.S.	28.25	-80.75	Cfa	Mild temperate - fully humid, hot summer	2–28	29–100	La Duc, M. T. et al. Environ Microbiol (2003)	(2003) https://www.wunderground.com	(2003) https://www.wunderground.com	Occur widely in environment
Enterococcus	Y	Outdoor	Air	Park			Eugene, OR, U.S.	44.25	-123.25	Csb	Mild temperate - dry,warm summer	9–36	13–93	Mhuireach, G. et al. Sci Total Environ (2016)	(July 2013) https://www.timeanddate.com	(July 2013) https://www.timeanddate.com
Enterococcus	Y	Extreme	Air	Space station			International Space Station	Space	Space	na	na	18–30	20–70	Novikova, N. et al. Res Microbiol (2006)	http://www.spacestationresearch.com/tag/relative-humidity/
Erwinia	N	Outdoor	Air	Park			Eugene, OR, U.S.	44.25	-123.25	Csb	Mild temperate - dry,warm summer	9–36	13–93	Mhuireach, G. et al. Sci Total Environ (2016)	(July 2013) https://www.timeanddate.com	(July 2013) https://www.timeanddate.com
Erwinia	N	Outdoor	Surface	University	Door handle		University of Waterloo, Ontario, Canada	43.75	-80.75	Dfb	Snow - fully humid, warm summer	–12–22	31–100	Ross, A. A. et al. Microbiome (2015)	(Oct–Nov 2014) https://www.timeanddate.com	(Oct–Nov 2014) https://www.timeanddate.com
Erythrobacter	N	Indoor	Surface	Hospital	Bathroom	Showerhead	Ohio, U.S.	40.25	-82.75	Cfa	Mild temperate - fully humid, hot summer	20	16–100	Soto-Giron, M. J. et al. Appl Environ Microbiol (2016).	Ref	(2012) https://www.wunderground.com
Escherichia	Y	Indoor	Surface	Gym	Bathroom	Showerhead	New York City, NY, U.S.	40.75	-74.25	Cfa	Mild temperate - fully humid, hot summer	–9–29	6–100	Feazel, L. M. et al. Proc Natl Acad Sci USA (2009)	(Jan 2008; Mar, Aug 2007) https://www.wunderground.com	(Jan 2008; Mar, Aug 2007) https://www.wunderground.com	Estimated Latitude/Longitude
Escherichia	Y	Indoor	Surface	Gym	Bathroom	Showerhead	New York City, NY, U.S.	40.75	-74.25	Cfa	Mild temperate - fully humid, hot summer	–9–29	6–100	Feazel, L. M. et al. Proc Natl Acad Sci USA (2009)	(Jan 2008; Mar, Aug 2007) https://www.wunderground.com	(Jan 2008; Mar, Aug 2007) https://www.wunderground.com	Study of examination of growth in Space, not originally found in Space
Escherichia	Y	Indoor	Surface	Hospital	Bathroom	Showerhead	Denver, CO, U.S.	39.75	-104.75	BSk	Dry - Steppe (cold semi-arid)	–11–13	13–100	Feazel, L. M. et al. Proc Natl Acad Sci USA (2009)	(Dec 2007) https://www.wunderground.com
Escherichia	Y	Indoor	Surface	Hotel	Bathroom	Showerhead	New York City, NY, U.S.	40.75	-74.25	Cfa	Mild temperate - fully humid, hot summer	–9–29	6–100	Feazel, L. M. et al. Proc Natl Acad Sci USA (2009)	(Jan 2008; Mar, Aug 2007) https://www.wunderground.com	(Jan 2008; Mar, Aug 2007) https://www.wunderground.com	Common in drinking water
Escherichia	Y	Indoor	Surface	Household	Bathroom	Showerhead	Denver, CO, U.S.	39.75	-104.75	BSk	Dry - Steppe (cold semi-arid)	–6–27	8–100	Feazel, L. M. et al. Proc Natl Acad Sci USA (2009)	(Mar, Jul 2007) https://www.wunderground.com
Escherichia	Y	Indoor	Surface	Household	Bathroom	Showerhead	Southern CO, U.S.	37.75	-105.25	BSk	Dry - Steppe (cold semi-arid)	–4–28	7–100	Feazel, L. M. et al. Proc Natl Acad Sci USA (2009)	(Mar, Jul 2007) https://www.wunderground.com	(Mar, Jul 2007) https://www.wunderground.com	Estimated Latitude/Longitude
Escherichia	Y	Indoor	Surface	Multiplex	Bathroom	Showerhead	Denver, CO, U.S.	39.75	-104.75	BSk	Dry - Steppe (cold semi-arid)	–1–27	8–100	Feazel, L. M. et al. Proc Natl Acad Sci USA (2009)	(Oct, Jul 2007) https://www.wunderground.com
Escherichia	Y	Indoor	Surface	Household	Kitchen		Boulder, CO, U.S.	40.25	-105.25	Cfb	Mild temperate - fully humid, warm summer	3–19	6–100	Flores, G. E. et al. Environ Microbiol (2013).	(Sept 2011) - https://www.usclimatedata.com	(Sept 2011) - https://www.timeanddate.com	Low abs
Escherichia	Y	Indoor	Surface	Hospital	Urinary Catheter		University of Colorado Denver and Health Sciences Center, CO, U.S.	39.75	-105.25	BSk	Dry - Steppe (cold semi-arid)	–18–26	4–100	Frank, D. N. et al. PLOS ONE (2009)	(2009) https://www.wunderground.com	(2009) https://www.wunderground.com
Escherichia	Y	Underground	Air	Subway	Passenger Area	Inside Train, Platform	Seoul, Korea	37.75	126.75	Dwa	Snow - dry winter, hot summer	na	na	Kim, K. Y. et al. Ind Health (2011)	na	na
Escherichia	Y	Extreme	Water	Space Station	Water dispenser		International Space Station	Space	Space	na	na	18–30	20–70	La Duc, M. T. et al. SAE Technical Paper (2003).	http://www.spacestationresearch.com/tag/relative-humidity/		Brackish water microbe; isolated on Mars Odyssesy surfaces
Escherichia	Y	Indoor	Surface	Household	Kitchen		Culiacan, Sinaloa, Mexico	24.75	-107.25	BSh	Dry - Steppe (hot semi-arid)	52–100	21–100	Medrano-Félix, A. et al. J Appl Microbiol (2011)	(2010) https://www.timeanddate.com	(2010) https://www.timeanddate.com
Escherichia	Y	Indoor	Surface	Household	Kitchen		Beung village of Kompong Thom province, Cambodia	12.75	105.25	Aw	Tropical - Savannah with dry winter	23–32	77	Sinclair, R. G. et al. Lett in Appl Microbiol (2011)	(2010) https://weather-and-climate.com/	(2010) https://weather-and-climate.com/
Escherichia	Y	Indoor	Surface	Household	Bathroom		Beung village of Kompong Thom province, Cambodia	12.75	105.25	Aw	Tropical - Savannah with dry winter	23–32	77	Sinclair, R. G. et al. Lett in Appl Microbiol (2011)	(2010) https://weather-and-climate.com/	(2010) https://weather-and-climate.com/
Escherichia	Y	Indoor	Surface	Hospital	Intensive Care Unit	Intravascular catheter	Royal Brisbane and Women’s Hospital, Queensland, Australia	-27.75	153.25	Cfa	Mild temperate - fully humid, hot summer	na	na	Zhang, L. et al. BMC Microbiology (2010)	na	na
Eubacterium	N	Indoor	Surface	Subway	Seat		Boston, MA, U.S.	42.25	-71.25	Cfa	Mild temperate - fully humid, hot summer	8.9–27.8	56–85	Hsu, T. et al. mSystems (2016)	Ref	Ref	Human gut
Eubacterium	N	Indoor	Surface	Subway	Touchscreen		Boston, MA, U.S.	42.25	-71.25	Cfa	Mild temperate - fully humid, hot summer	8.9–27.8	56–85	Hsu, T. et al. mSystems (2016)	Ref	Ref	Human gut
Eubacterium	N	Extreme	Surface	Cleanroom	Class 100K	Spacecraft Assembly	Jet Propulsion Laboratory High Bay 1 (JPL-SAF), LA, U.S.	34.25	-118.25	Csa	Mild temperate - dry,hot summer	11–31	7–100	Moissl, C. et al. FEMS Microbiol Ecol (2007)	(2007) https://www.wunderground.com	(2007) https://www.wunderground.com
Eubacterium	N	Extreme	Surface	Cleanroom	Class 100K	Spacecraft Assembly	Kennedy Space Flight Center Payload Hazardous Servicing Facility (KSC-PHSF), FL, U.S.	28.25	-80.75	Cfa	Mild temperate - fully humid, hot summer	8–30	4–100	Moissl, C. et al. FEMS Microbiol Ecol (2007)	(2007) https://www.wunderground.com	(2007) https://www.wunderground.com
Eubacterium	N	Extreme	Air	Space Station	Dust		International Space Station	Space	Space	na	na	18–30	20–70	Venkateswaran, K. et al. Appl Microbiol Biotechnol (2014)	http://www.spacestationresearch.com/tag/relative-humidity/
Exiguobacter	N	Extreme	Surface	Cleanroom	Class 100K	Floor	Kennedy Space Center Spacecraft Assembly and Encapsulation Facility II (SAEF-II), FL, U.S.	28.25	-80.75	Cfa	Mild temperate - fully humid, hot summer	2–28	29–100	La Duc, M. T. et al. Environ Microbiol (2003)	(2003) https://www.wunderground.com	(2003) https://www.wunderground.com	Isolated from potato processing effluents
Exiguobacter	N	Extreme	Surface	Cleanroom	Class 100K	Mars Odyssey Spacecraft	Kennedy Space Center Spacecraft Assembly and Encapsulation Facility II (SAEF-II), FL, U.S.	28.25	-80.75	Cfa	Mild temperate - fully humid, hot summer	2–28	29–100	La Duc, M. T. et al. Environ Microbiol (2003)	(2003) https://www.wunderground.com	(2003) https://www.wunderground.com	Isolated from potato processing effluents
Exiguobacterium	N	na	na	na	na	na	na	na	na	na	na	na	na	Coil, D. A. et al. PeerJ (2016)	na	na	Study of examination of growth in Space, not originally found in Space
Exiguobacterium	N	Extreme	Surface	Inflatable Lunar/Mars Analogous Habitat (ILMAH)	Bedroom, bathroom, kitchen, laboratory		Grand Forks, ND	47.75	-97.25	Dfb	Snow - fully humid, warm summer	–27–26	20–100	Mayer, T. et al. Microbiome (2016)	(2009) https://www.wunderground.com	(2009) https://www.wunderground.com
Exiguobacterium	N	Extreme	Surface	Cleanroom	Class 100K	Spacecraft Assembly	Kennedy Space Flight Center Payload Hazardous Servicing Facility (KSC-PHSF), FL, U.S.	28.25	-80.75	Cfa	Mild temperate - fully humid, hot summer	8–30	4–100	Moissl, C. et al. FEMS Microbiol Ecol (2007)	(2007) https://www.wunderground.com	(2007) https://www.wunderground.com
Facklamia	N	Extreme	Air	Space Station	Dust		International Space Station	Space	Space	na	na	18–30	20–70	Venkateswaran, K. et al. Appl Microbiol Biotechnol (2014)	http://www.spacestationresearch.com/tag/relative-humidity/
Faecalibacterium	N	Indoor	Surface	Household	Dust		U.S.	37.25	-95.75	Cfa	Mild temperate - fully humid, hot summer	na	na	Barberán, A. et al. Proc R Soc Lond [Biol] (2015).	na	na	Center of US for latitutde/longitude; Human skin
Faecalibacterium	N	Extreme	Surface	Space Station	Debris		International Space Station	Space	Space	na	na	18–30	20–70	Checinska, A. et al. Microbiome (2015)	http://www.spacestationresearch.com/tag/relative-humidity/		Common in drinking water
Faecalibacterium	N	Extreme	Air	Space Station	HEPA filter		International Space Station	Space	Space	na	na	18–30	20–70	Checinska, A. et al. Microbiome (2015)	http://www.spacestationresearch.com/tag/relative-humidity/
Faecalibacterium	N	Indoor	Surface	Subway	Seat		Boston, MA, U.S.	42.25	-71.25	Cfa	Mild temperate - fully humid, hot summer	8.9–27.8	56–85	Hsu, T. et al. mSystems (2016)	Ref	Ref	Human gut
Faecalibacterium	N	Indoor	Surface	Subway	Touchscreen		Boston, MA, U.S.	42.25	-71.25	Cfa	Mild temperate - fully humid, hot summer	8.9–27.8	56–85	Hsu, T. et al. mSystems (2016)	Ref	Ref	Human gut
Faecalibacterium	N	Indoor	Air	University	Dormitory	HVAC filter	University of Colorado, Boulder, CO, U.S.	40.25	-105.25	Cfb	Mild temperate - fully humid, warm summer	–10–18	9–100	Luongo, J. C. et al. Indoor Air (2016)	(Feb–May 2015) https://www.wunderground.com	(Feb–May 2015) https://www.wunderground.com
Faecalibacterium	N	Extreme	Surface	Cleanroom	Class 100K	Spacecraft Assembly	Jet Propulsion Laboratory High Bay 1 (JPL-SAF), LA, U.S.	34.25	-118.25	Csa	Mild temperate - dry,hot summer	11–31	7–100	Moissl, C. et al. FEMS Microbiol Ecol (2007)	(2007) https://www.wunderground.com	(2007) https://www.wunderground.com
Faecalibacterium	N	Extreme	Air	Space Station	Dust		International Space Station	Space	Space	na	na	18–30	20–70	Venkateswaran, K. et al. Appl Microbiol Biotechnol (2014)	http://www.spacestationresearch.com/tag/relative-humidity/
Finegoldia	N	Indoor	Surface	Hospital	Urinary Catheter		University of Colorado Denver and Health Sciences Center, CO, U.S.	39.75	-105.25	BSk	Dry - Steppe (cold semi-arid)	–18–26	4–100	Frank, D. N. et al. PLOS ONE (2009)	(2009) https://www.wunderground.com	(2009) https://www.wunderground.com
Finegoldia	N	Underground	Surface	Subway	Touchscreen		Boston, MA, U.S.	42.25	-71.25	Cfa	Mild temperate - fully humid, hot summer	8.9–27.8	56–85	Hsu, T. et al. mSystems (2016)	Ref	Ref
Finegoldia	N	Extreme	Surface	Space Station	Audio Terminal Unit (telephone), microphone, laptop, handtrail, air vent, tab, shoe, pillow, interior door trim		International Space Station	Space	Space	na	na	18–30	20–70	Lang, J. M. et al. PeerJ (2017)	http://www.spacestationresearch.com/tag/relative-humidity/
Finegoldia	N	Extreme	Surface	Cleanroom	Class 100K	Spacecraft Assembly	Jet Propulsion Laboratory High Bay 1 (JPL-SAF), LA, U.S.	34.25	-118.25	Csa	Mild temperate - dry,hot summer	11–31	7–100	Moissl, C. et al. FEMS Microbiol Ecol (2007)	(2007) https://www.wunderground.com	(2007) https://www.wunderground.com
Finegoldia	N	Extreme	Air	Space Station	Dust		International Space Station	Space	Space	na	na	18–30	20–70	Venkateswaran, K. et al. Appl Microbiol Biotechnol (2014)	http://www.spacestationresearch.com/tag/relative-humidity/
Flavimonas	N	Extreme	Water	Space Station	Water system		Mir Space Station	Space	Space	na	na	na	na	Song, B. et al. Microbiol Res (2005)	na	na	Study of examination of growth in Space that were originally found in Space
Flavisolibacter	N	Indoor	Air	Subway	Train		Barcelona, Spain	41.75	2.25	Cfb	Mild temperate - fully humid, warm summer	21–23	33–57	Triadó-Margarit, X. et al. Indoor Air (2017)	Ref	Ref	with AC
Flavisolibacter	N	Indoor	Air	Subway	Train		Barcelona, Spain	41.75	2.25	Cfb	Mild temperate - fully humid, warm summer	21–26	33–57	Triadó-Margarit, X. et al. Indoor Air (2017)	Ref	Ref	no AC
Flavobacterium	N	Indoor	Surface	Hospital	Urinary Catheter		University of Colorado Denver and Health Sciences Center, CO, U.S.	39.75	-105.25	BSk	Dry - Steppe (cold semi-arid)	–18–26	4–100	Frank, D. N. et al. PLOS ONE (2009)	(2009) https://www.wunderground.com	(2009) https://www.wunderground.com
Flavobacterium	N	Extreme	Surface	Inflatable Lunar/Mars Analogous Habitat (ILMAH)	Bedroom, bathroom, kitchen, laboratory		Grand Forks, ND	47.75	-97.25	Dfb	Snow - fully humid, warm summer	–27–26	20–100	Mayer, T. et al. Microbiome (2016)	(2009) https://www.wunderground.com	(2009) https://www.wunderground.com
Flavobacterium	N	Extreme	Surface	Space station			International Space Station	Space	Space	na	na	18–30	20–70	Novikova, N. et al. Res Microbiol (2006)	http://www.spacestationresearch.com/tag/relative-humidity/
Flavobacterium	N	Extreme	Air	Cleanroom	ISO Class 8 pharmaceutical GMP		na	na	na	na	na	na	na	Park, H. K. et al. J Appl Microbiol (2014)	na	na
Flavobacterium	N	Outdoor	Air	Subway	Lobby		Barcelona, Spain	41.75	2.25	Cfb	Mild temperate - fully humid, warm summer	21–24	32–38	Triadó-Margarit, X. et al. Indoor Air (2017)	Ref	Ref
Flavobacterium	N	Outdoor	Air	Subway	Platform		Barcelona, Spain	41.75	2.25	Cfb	Mild temperate - fully humid, warm summer	21–24	32–38	Triadó-Margarit, X. et al. Indoor Air (2017)	Ref	Ref
Flavobacterium	N	Indoor	Air	Subway	Train		Barcelona, Spain	41.75	2.25	Cfb	Mild temperate - fully humid, warm summer	21–23	33–57	Triadó-Margarit, X. et al. Indoor Air (2017)	Ref	Ref	with AC
Flavobacterium	N	Indoor	Air	Subway	Train		Barcelona, Spain	41.75	2.25	Cfb	Mild temperate - fully humid, warm summer	21–26	33–57	Triadó-Margarit, X. et al. Indoor Air (2017)	Ref	Ref	no AC
Flexibacter	N	Extreme	Water	Space Station	Water dispenser		International Space Station	Space	Space	na	na	18–30	20–70	La Duc, M. T. et al. SAE Technical Paper (2003).	http://www.spacestationresearch.com/tag/relative-humidity/
Frankia	N	Outdoor	Air	Parking Lot			Eugene, OR, U.S.	44.25	-123.25	Csb	Mild temperate - dry,warm summer	9–36	13–93	Mhuireach, G. et al. Sci Total Environ (2016)	(July 2013) https://www.timeanddate.com	(July 2013) https://www.timeanddate.com
Friedmanniella	N	Extreme	Surface	Cleanroom	Class 10K	Spacecraft Assembly	Johnson Space Center Genesis Curation Laboratory (JSC-GCL), TX, U.S.	29.75	-95.25	Cfa	Mild temperate - fully humid, hot summer	11–30	19–100	Moissl, C. et al. FEMS Microbiol Ecol (2007)	(2008) https://www.wunderground.com	(2008) https://www.wunderground.com
Friedmanniella	N	Extreme	Surface	Cleanroom	Class 5K	Spacecraft Assembly	Johnson Space Center Genesis Curation Laboratory (JSC-GCL), TX, U.S.	29.75	-95.25	Cfa	Mild temperate - fully humid, hot summer	11–30	19–100	Moissl, C. et al. FEMS Microbiol Ecol (2007)	(2008) https://www.wunderground.com	(2008) https://www.wunderground.com
Frigoribacterium	N	Extreme	Surface	Inflatable Lunar/Mars Analogous Habitat (ILMAH)	Bedroom, bathroom, kitchen, laboratory		Grand Forks, ND	47.75	-97.25	Dfb	Snow - fully humid, warm summer	–27–26	20–100	Mayer, T. et al. Microbiome (2016)	(2009) https://www.wunderground.com	(2009) https://www.wunderground.com
Frigoribacterium	N	Extreme	Surface	Inflatable Lunar/Mars Analogous Habitat (ILMAH)	Bedroom, bathroom, kitchen, laboratory		Grand Forks, ND	47.75	-97.25	Dfb	Snow - fully humid, warm summer	–27–26	20–100	Mayer, T. et al. Microbiome (2016)	(2009) https://www.wunderground.com	(2009) https://www.wunderground.com
Fulvimarina	N	Extreme	Surface	Cleanroom	Class 100K	Spacecraft Assembly	Kennedy Space Flight Center Payload Hazardous Servicing Facility (KSC-PHSF), FL, U.S.	28.25	-80.75	Cfa	Mild temperate - fully humid, hot summer	8–30	4–100	Moissl, C. et al. FEMS Microbiol Ecol (2007)	(2007) https://www.wunderground.com	(2007) https://www.wunderground.com
Fusobacterium	N	Indoor	Surface	Household	Dust		U.S.	37.25	-95.75	Cfa	Mild temperate - fully humid, hot summer	na	na	Barberán, A. et al. Proc R Soc Lond [Biol] (2015).	na	na	Center of US for latitutde/longitude;
Fusobacterium	N	Extreme	Surface	Space Station	Audio Terminal Unit (telephone), microphone, laptop, handtrail, air vent, tab, shoe, pillow, interior door trim		International Space Station	Space	Space	na	na	18–30	20–70	Lang, J. M. et al. PeerJ (2017)	http://www.spacestationresearch.com/tag/relative-humidity/
Gardnerella	N	Indoor	Surface	Household	Dust		U.S.	37.25	-95.75	Cfa	Mild temperate - fully humid, hot summer	na	na	Barberán, A. et al. Proc R Soc Lond [Biol] (2015).	na	na	Center of US for latitutde/longitude;
Gardnerella	N	Indoor	Surface	Subway	Seat		Boston, MA, U.S.	42.25	-71.25	Cfa	Mild temperate - fully humid, hot summer	8.9–27.8	56–85	Hsu, T. et al. mSystems (2016)	Ref	Ref	Human vagina
Gardnerella	N	Indoor	Surface	Subway	Touchscreen		Boston, MA, U.S.	42.25	-71.25	Cfa	Mild temperate - fully humid, hot summer	8.9–27.8	56–85	Hsu, T. et al. mSystems (2016)	Ref	Ref	Human vagina
Gemella	N	Extreme	Surface	Space station			International Space Station	Space	Space	na	na	18–30	20–70	Novikova, N. et al. Res Microbiol (2006)	http://www.spacestationresearch.com/tag/relative-humidity/
Gemella	N	Indoor	Surface	Nursing Home	Dust		Central Finland	61.75	25.75	Dfc	Snow - fully humid, cool summer	–15–11	22–100	Rintala, H. et al. BMC Microbiology (2008)	Ref	(2003) https://www.wunderground.com	Estimated Latitude/Longitude
Gemella	N	Extreme	Air	Space Station	Dust		International Space Station	Space	Space	na	na	18–30	20–70	Venkateswaran, K. et al. Appl Microbiol Biotechnol (2014)	http://www.spacestationresearch.com/tag/relative-humidity/
Gemmata	N	Extreme	Surface	Cleanroom	Class 1K	Spacecraft Assembly	Johnson Space Center Genesis Curation Laboratory (JSC-GCL), TX, U.S.	29.75	-95.25	Cfa	Mild temperate - fully humid, hot summer	11–30	19–100	Moissl, C. et al. FEMS Microbiol Ecol (2007)	(2008) https://www.wunderground.com	(2008) https://www.wunderground.com
Gloeobacter	N	Indoor	Surface	Hospital	Bathroom	Showerhead	Denver, CO, U.S.	39.75	-104.75	BSk	Dry - Steppe (cold semi-arid)	–11–13	13–100	Feazel, L. M. et al. Proc Natl Acad Sci USA (2009)	(Dec 2007) https://www.wunderground.com
Gloeobacter	N	Indoor	Surface	Hotel	Bathroom	Showerhead	New York City, NY, U.S.	40.75	-74.25	Cfa	Mild temperate - fully humid, hot summer	–9–29	6–100	Feazel, L. M. et al. Proc Natl Acad Sci USA (2009)	(Jan 2008; Mar, Aug 2007) https://www.wunderground.com	(Jan 2008; Mar, Aug 2007) https://www.wunderground.com
Gloeobacter	N	Indoor	Surface	Gym	Bathroom	Showerhead	New York City, NY, U.S.	40.75	-74.25	Cfa	Mild temperate - fully humid, hot summer	–9–29	6–100	Feazel, L. M. et al. Proc Natl Acad Sci USA (2009)	(Jan 2008; Mar, Aug 2007) https://www.wunderground.com	(Jan 2008; Mar, Aug 2007) https://www.wunderground.com
Gloeobacter	N	Indoor	Surface	Household	Bathroom	Showerhead	Southern CO, U.S.	37.75	-105.25	BSk	Dry - Steppe (cold semi-arid)	–4–28	7–100	Feazel, L. M. et al. Proc Natl Acad Sci USA (2009)	(Mar, Jul 2007) https://www.wunderground.com	(Mar, Jul 2007) https://www.wunderground.com	Estimated Latitude/Longitude
Gordonia	N	Indoor	Surface	Hospital	Wards of Hematology, Urology, Medicine, and Renal Transplants	non-critical Equipments	Central Portugal	39.25	-8.25	Csa	Mild temperate - dry,hot summer	na	na	Farias, G. P. et al. Antonie Leeuwenhoek (2017)	na	na
Granulicatella	N	Extreme	Air	Space Station	Dust		International Space Station	Space	Space	na	na	18–30	20–70	Venkateswaran, K. et al. Appl Microbiol Biotechnol (2014)	http://www.spacestationresearch.com/tag/relative-humidity/
Granulicella	N	Outdoor	Air	Park			Eugene, OR, U.S.	44.25	-123.25	Csb	Mild temperate - dry,warm summer	9–36	13–93	Mhuireach, G. et al. Sci Total Environ (2016)	(July 2013) https://www.timeanddate.com	(July 2013) https://www.timeanddate.com
Haemophilus	N	Indoor	Surface	Household	Dust		U.S.	37.25	-95.75	Cfa	Mild temperate - fully humid, hot summer	na	na	Barberán, A. et al. Proc R Soc Lond [Biol] (2015).	na	na	Center of US for latitutde/longitude;
Haemophilus	N	Extreme	Surface	Space Station	Audio Terminal Unit (telephone), microphone, laptop, handtrail, air vent, tab, shoe, pillow, interior door trim		International Space Station	Space	Space	na	na	18–30	20–70	Lang, J. M. et al. PeerJ (2017)	http://www.spacestationresearch.com/tag/relative-humidity/
Haemophilus	N	Outdoor	Surface	University	Door handle		University of Waterloo, Ontario, Canada	43.75	-80.75	Dfb	Snow - fully humid, warm summer	–12–22	31–100	Ross, A. A. et al. Microbiome (2015)	(Oct–Nov 2014) https://www.timeanddate.com	(Oct–Nov 2014) https://www.timeanddate.com
Haemophilus	N	Extreme	Air	Space Station	Dust		International Space Station	Space	Space	na	na	18–30	20–70	Venkateswaran, K. et al. Appl Microbiol Biotechnol (2014)	http://www.spacestationresearch.com/tag/relative-humidity/
Halomonas	N	Indoor	Air	Office	Workspace		San Diego, CA, U.S.	33.25	-117.25	BSk	Dry - Steppe (cold semi-arid)	12–31	8–97	Chase, J. et al. mSystems (2016).	(2015) https://www.wunderground.com	(2015) https://www.wunderground.com	Floor, ceiling, and/or wall
Helococcus	N	Extreme	Surface	Cleanroom	Class 100K	Spacecraft Assembly	Jet Propulsion Laboratory High Bay 1 (JPL-SAF), LA, U.S.	34.25	-118.25	Csa	Mild temperate - dry,hot summer	11–31	7–100	Moissl, C. et al. FEMS Microbiol Ecol (2007)	(2007) https://www.wunderground.com	(2007) https://www.wunderground.com
Helococcus	N	Extreme	Surface	Cleanroom	Class 100K	Spacecraft Assembly	Kennedy Space Flight Center Payload Hazardous Servicing Facility (KSC-PHSF), FL, U.S.	28.25	-80.75	Cfa	Mild temperate - fully humid, hot summer	8–30	4–100	Moissl, C. et al. FEMS Microbiol Ecol (2007)	(2007) https://www.wunderground.com	(2007) https://www.wunderground.com
Herbaspirillum	N	Extreme	Water	Space station	Condensate		International Space Station	Space	Space	na	na	18–30	20–70	Bruce, R. J. et al. SAE Technical Paper (2005)	http://www.spacestationresearch.com/tag/relative-humidity/
Herbaspirillum	N	Indoor	Air	Office	Workspace		Flagstaff, AZ, U.S.	35.25	-111.75	Csb	Mild temperate - dry,warm summer	14–72	6–100	Chase, J. et al. mSystems (2016).	(2015) https://www.wunderground.com	(2015) https://www.wunderground.com	Floor, ceiling, and/or wall
Herbaspirillum	N	Indoor	Air	Office	Workspace		Toronto, Canada	43.75	-79.25	Dfb	Snow - fully humid, warm summer	–22–27	10–100	Chase, J. et al. mSystems (2016).	(2015) https://www.wunderground.com	(2015) https://www.wunderground.com	Floor, ceiling, and/or wall
Herbaspirillum	N	Extreme	Surface	Cleanroom	Class 100K	Spacecraft Assembly	Jet Propulsion Laboratory High Bay 1 (JPL-SAF), LA, U.S.	34.25	-118.25	Csa	Mild temperate - dry,hot summer	11–31	7–100	Moissl, C. et al. FEMS Microbiol Ecol (2007)	(2007) https://www.wunderground.com	(2007) https://www.wunderground.com
Herbaspirillum	N	Extreme	Surface	Cleanroom	Class 100K	Spacecraft Assembly	Kennedy Space Flight Center Payload Hazardous Servicing Facility (KSC-PHSF), FL, U.S.	28.25	-80.75	Cfa	Mild temperate - fully humid, hot summer	8–30	4–100	Moissl, C. et al. FEMS Microbiol Ecol (2007)	(2007) https://www.wunderground.com	(2007) https://www.wunderground.com
Hydrogenophaga	N	Extreme	Surface	Cleanroom	Class 100K	Spacecraft Assembly	Jet Propulsion Laboratory High Bay 1 (JPL-SAF), LA, U.S.	34.25	-118.25	Csa	Mild temperate - dry,hot summer	11–31	7–100	Moissl, C. et al. FEMS Microbiol Ecol (2007)	(2007) https://www.wunderground.com	(2007) https://www.wunderground.com
Hymenobacter	N	Outdoor	Surface	University	Door handle		University of Waterloo, Ontario, Canada	43.75	-80.75	Dfb	Snow - fully humid, warm summer	–12–22	31–100	Ross, A. A. et al. Microbiome (2015)	(Oct–Nov 2014) https://www.timeanddate.com	(Oct–Nov 2014) https://www.timeanddate.com
Hymenobacter	N	Indoor	Air	Subway	Train		Barcelona, Spain	41.75	2.25	Cfb	Mild temperate - fully humid, warm summer	21–23	33–57	Triadó-Margarit, X. et al. Indoor Air (2017)	Ref	Ref	with AC
Hyphomicrobium	N	Extreme	Water	Space Station	Water dispenser		International Space Station	Space	Space	na	na	18–30	20–70	La Duc, M. T. et al. SAE Technical Paper (2003).	http://www.spacestationresearch.com/tag/relative-humidity/		Estimated Latitude/Longitude
Imtechium	N	Extreme	Surface	Cleanroom	Class 100K	Spacecraft Assembly	Jet Propulsion Laboratory High Bay 1 (JPL-SAF), LA, U.S.	34.25	-118.25	Csa	Mild temperate - dry,hot summer	11–31	7–100	Moissl, C. et al. FEMS Microbiol Ecol (2007)	(2007) https://www.wunderground.com	(2007) https://www.wunderground.com
Janibacter	N	Extreme	Air	Cleanroom	ISO Class 8 pharmaceutical GMP		na	na	na	na	na	na	na	Park, H. K. et al. J Appl Microbiol (2014)	na	na
Janthinobacterium	N	Extreme	Surface	Cleanroom	Class 100K	Spacecraft Assembly	Kennedy Space Flight Center Payload Hazardous Servicing Facility (KSC-PHSF), FL, U.S.	28.25	-80.75	Cfa	Mild temperate - fully humid, hot summer	8–30	4–100	Moissl, C. et al. FEMS Microbiol Ecol (2007)	(2007) https://www.wunderground.com	(2007) https://www.wunderground.com
Jeotgalicoccus	N	Indoor	Surface	Household	Dust		U.S.	37.25	-95.75	Cfa	Mild temperate - fully humid, hot summer	na	na	Barberán, A. et al. Proc R Soc Lond [Biol] (2015).	na	na	Center of US for latitutde/longitude; May be more prevalent with cats
Kaistobacter	N	Extreme	Surface	Cleanroom	Class 1K	Spacecraft Assembly	Johnson Space Center Genesis Curation Laboratory (JSC-GCL), TX, U.S.	29.75	-95.25	Cfa	Mild temperate - fully humid, hot summer	11–30	19–100	Moissl, C. et al. FEMS Microbiol Ecol (2007)	(2008) https://www.wunderground.com	(2008) https://www.wunderground.com
Kaistobacter	N	Extreme	Surface	Cleanroom	Class 5K	Spacecraft Assembly	Johnson Space Center Genesis Curation Laboratory (JSC-GCL), TX, U.S.	29.75	-95.25	Cfa	Mild temperate - fully humid, hot summer	11–30	19–100	Moissl, C. et al. FEMS Microbiol Ecol (2007)	(2008) https://www.wunderground.com	(2008) https://www.wunderground.com
Kineosporia	N	Extreme	Surface	Cleanroom	Class 100K	Spacecraft Assembly	Kennedy Space Flight Center Payload Hazardous Servicing Facility (KSC-PHSF), FL, U.S.	28.25	-80.75	Cfa	Mild temperate - fully humid, hot summer	8–30	4–100	Moissl, C. et al. FEMS Microbiol Ecol (2007)	(2007) https://www.wunderground.com	(2007) https://www.wunderground.com
Kitasatospora	N	Extreme	Air	Cleanroom	ISO Class 8 pharmaceutical GMP		na	na	na	na	na	na	na	Park, H. K. et al. J Appl Microbiol (2014)	na	na
Klebsiella	N	Indoor	Surface	Hospital	Urinary Catheter		University of Colorado Denver and Health Sciences Center, CO, U.S.	39.75	-105.25	BSk	Dry - Steppe (cold semi-arid)	–18–26	4–100	Frank, D. N. et al. PLOS ONE (2009)	(2009) https://www.wunderground.com	(2009) https://www.wunderground.com
Klebsiella	N	Indoor	Surface	Hospital	Wards of Hematology, Urology, Medicine, and Renal Transplants	non-critical Equipments	Central Portugal	39.25	-8.25	Csa	Mild temperate - dry,hot summer	na	na	Farias, G. P. et al. Antonie Leeuwenhoek (2017)	na	na
Klebsiella	N	Extreme	Air	Space Station	Dust		International Space Station	Space	Space	na	na	18–30	20–70	Venkateswaran, K. et al. Appl Microbiol Biotechnol (2014)	http://www.spacestationresearch.com/tag/relative-humidity/
Kocuria	Y	Extreme	Air	Space station	Debris	Environmental Control System (ECS)	International Space Station	Space	Space	na	na	18–30	20–70	Checinska, A. et al. Microbiome (2015)	http://www.spacestationresearch.com/tag/relative-humidity/
Kocuria	Y	Extreme	Air	Space station	HEPA filter	Environmental Control System (ECS)	International Space Station	Space	Space	na	na	18–30	20–70	Checinska, A. et al. Microbiome (2015)	http://www.spacestationresearch.com/tag/relative-humidity/
Kocuria	Y	na	na	na	na	na	na	na	na	na	na	na	na	Coil, D. A. et al. PeerJ (2016)	na	na	Study of examination of growth in Space, not originally found in Space
Kocuria	Y	Underground	Air	Subway			Nationaltheatret station, Oslo, Norway	59.75	10.75	Dfb	Snow - fully humid, warm summer	18.2–19.3	58.7–69.9	Dybwad, M. et al. Appl Environ Microbiol (2012)	Ref	Ref
Kocuria	Y	Underground	Air	Subway			Seoul, Korea	37.75	126.75	Dwa	Snow - dry winter, hot summer	26.2	46.5	Hwang, S. H. et al. Atmos Environ (2014)	Ref	Ref
Kocuria	Y	Indoor	Air	Hospital	Patient Room		Providence Milwaukie Hospital, Milwaukie, OR, U.S.	45.25	-122.75	Csb	Mild temperate - dry,warm summer	10–24	30–80	Kembel, S. W. et al. ISME J (2012)	Ref	Ref	Indoor window
Kocuria	Y	Extreme	Surface	Inflatable Lunar/Mars Analogous Habitat (ILMAH)	Bedroom, bathroom, kitchen, laboratory		Grand Forks, ND	47.75	-97.25	Dfb	Snow - fully humid, warm summer	–27–26	20–100	Mayer, T. et al. Microbiome (2016)	(2009) https://www.wunderground.com	(2009) https://www.wunderground.com
Kocuria	Y	Extreme	Air	Space station			International Space Station	Space	Space	na	na	18–30	20–70	Novikova, N. et al. Res Microbiol (2006)	http://www.spacestationresearch.com/tag/relative-humidity/
Kocuria	Y	Extreme	Air	Cleanroom	ISO Class 8 pharmaceutical GMP		na	na	na	na	na	na	na	Park, H. K. et al. J Appl Microbiol (2014)	na	na
Kocuria	Y	Underground	Air	Concourse			Tokyo, Japan	35.75	139.75	Cfa	Mild temperate - fully humid, hot summer	22–23	34–44	Seino, K. et al. Atmos Environ (2005)	Ref	Ref
Kocuria	Y	Indoor	Surface	Household			Hong Kong, China	22.75	114.25	Cwa	Mild temperate - dry winter, hot summer	10–25	14–88	Wilkins, D. et al. Environ Microbiol (2016)	(Jan 2014) https://www.timeanddate.com	(Jan 2014) https://www.timeanddate.com
Kytococcus	N	Indoor	Air	Hospital	Patient Room		Providence Milwaukie Hospital, Milwaukie, OR, U.S.	45.25	-122.75	Csb	Mild temperate - dry,warm summer	10–24	30–80	Kembel, S. W. et al. ISME J (2012)	Ref	Ref	Mechanical Air flow
Lactobacillus	Y	Indoor	Surface	Household	Dust		U.S.	37.25	-95.75	Cfa	Mild temperate - fully humid, hot summer	na	na	Barberán, A. et al. Proc R Soc Lond [Biol] (2015).	na	na	Center of US for latitutde/longitude; May be more prevalent with women
Lactobacillus	Y	Outdoor	Surface	Household	Dust		U.S.	37.25	-95.75	Cfa	Mild temperate - fully humid, hot summer	na	na	Barberán, A. et al. Proc R Soc Lond [Biol] (2015).	na	na	Center of US for latitutde/longitude; May be more prevalent with women
Lactobacillus	Y	Indoor	Air	Office	Workspace		San Diego, CA, U.S.	33.25	-117.25	BSk	Dry - Steppe (cold semi-arid)	12–31	8–97	Chase, J. et al. mSystems (2016).	(2015) https://www.wunderground.com	(2015) https://www.wunderground.com	Floor, ceiling, and/or wall
Lactobacillus	Y	Indoor	Air	Office	Workspace		Flagstaff, AZ, U.S.	35.25	-111.75	Csb	Mild temperate - dry,warm summer	14–72	6–100	Chase, J. et al. mSystems (2016).	(2015) https://www.wunderground.com	(2015) https://www.wunderground.com	Floor, ceiling, and/or wall
Lactobacillus	Y	Indoor	Air	Office	Workspace		Toronto, Canada	43.75	-79.25	Dfb	Snow - fully humid, warm summer	–22–27	10–100	Chase, J. et al. mSystems (2016).	(2015) https://www.wunderground.com	(2015) https://www.wunderground.com	Floor, ceiling, and/or wall
Lactobacillus	Y	Extreme	Surface	Cleanroom	Class 1K	Debris	Jet Propulsion Laboratory, LA, U.S.	34.25	-118.25	Csa	Mild temperate - dry,hot summer	11–31	7–100	Checinska, A. et al. Microbiome (2015)
Lactobacillus	Y	Indoor	Surface	University	Bathroom		North Life Sciences building, San Diego State University (SDSU), CA, U.S.	33.25	-117.25	BSk	Dry - Steppe (cold semi-arid)	11–20	7–100	Gibbons, S. M. et al. Appl Environ Microbiol (2015)	(Nov,2011–Jan,2012) https://www.wunderground.com	(Nov,2011–Jan,2012) https://www.wunderground.com	May be more prevalent with women
Lactobacillus	Y	Indoor	Surface	Office	Workspace		New York City, NY, U.S.	40.75	-74.25	Cfa	Mild temperate - fully humid, hot summer	–3–31	11–100	Hewitt, K. M. et al. PLOS ONE (2012)	(2012) https://www.wunderground.com	(2012) https://www.wunderground.com	chairs, phones, computer mice, computer keyboards, and desktops
Lactobacillus	Y	Indoor	Surface	Office	Workspace		San Francisco, CA, U.S.	38.25	-122.75	Csb	Mild temperate - dry,warm summer	8–26	12–100	Hewitt, K. M. et al. PLOS ONE (2012)	(2012) https://www.wunderground.com	(2012) https://www.wunderground.com	chairs, phones, computer mice, computer keyboards, and desktops
Lactobacillus	Y	Indoor	Surface	Office	Workspace		Tucson, AZ, U.S.	32.25	-110.75	BSh	Dry - Steppe (hot semi-arid)	44-92	4–100	Hewitt, K. M. et al. PLOS ONE (2012)	(2012) https://www.wunderground.com	(2012) https://www.wunderground.com	chairs, phones, computer mice, computer keyboards, and desktops
Lactobacillus	Y	Indoor	Surface	Subway	Seat		Boston, MA, U.S.	42.25	-71.25	Cfa	Mild temperate - fully humid, hot summer	8.9–27.8	56–85	Hsu, T. et al. mSystems (2016)	Ref	Ref	Human vagina
Lactobacillus	Y	Indoor	Surface	Subway	Touchscreen		Boston, MA, U.S.	42.25	-71.25	Cfa	Mild temperate - fully humid, hot summer	8.9–27.8	56–85	Hsu, T. et al. mSystems (2016)	Ref	Ref	Human vagina
Lactobacillus	Y	Indoor	Surface	University	Classroom	Dust	University of Oregon, Eugene, OR, U.S.	44.25	-123.25	Csb	Mild temperate - dry,warm summer	–5–27	13–100	Kembel, S. W. et al. PLOS ONE (2014)	(2014) https://www.wunderground.com	(2014) https://www.wunderground.com
Lactobacillus	Y	Indoor	Air	University	Dormitory	HVAC filter	University of Colorado, Boulder, CO, U.S.	40.25	-105.25	Cfb	Mild temperate - fully humid, warm summer	–10–18	9–100	Luongo, J. C. et al. Indoor Air (2016)	(Feb–May 2015) https://www.wunderground.com	(Feb–May 2015) https://www.wunderground.com	May be more prevalent with women
Lactobacillus	Y	Indoor	Surface	University	Classroom	Chair	University of Oregon, Eugene, OR, U.S.	44.25	-123.25	Csb	Mild temperate - dry,warm summer	9–33	20–94	Meadow, J. F. et al. Microbiome (2014)	(Aug 2011) https://www.timeanddate.com	(Aug 2011) https://www.timeanddate.com	Human gut; human vagina
Lactobacillus	Y	Extreme	Surface	Cleanroom	Class 100K	Spacecraft Assembly	Jet Propulsion Laboratory High Bay 1 (JPL-SAF), LA, U.S.	34.25	-118.25	Csa	Mild temperate - dry,hot summer	11–31	7–100	Moissl, C. et al. FEMS Microbiol Ecol (2007)	(2007) https://www.wunderground.com	(2007) https://www.wunderground.com
Lactobacillus	Y	Indoor	Surface	Nursing Home	Dust		Central Finland	61.75	25.75	Dfc	Snow - fully humid, cool summer	–15–11	22–100	Rintala, H. et al. BMC Microbiology (2008)	Ref	(2003) https://www.wunderground.com	Estimated Latitude/Longitude
Lactobacillus	Y	Outdoor	Surface	University	Door handle		University of Waterloo, Ontario, Canada	43.75	-80.75	Dfb	Snow - fully humid, warm summer	–12–22	31–100	Ross, A. A. et al. Microbiome (2015)	(Oct–Nov 2014) https://www.timeanddate.com	(Oct–Nov 2014) https://www.timeanddate.com
Lactobacillus	Y	Extreme	Air	Space Station	Dust		International Space Station	Space	Space	na	na	18–30	20–70	Venkateswaran, K. et al. Appl Microbiol Biotechnol (2014)	http://www.spacestationresearch.com/tag/relative-humidity/
Lactobacillus	Y	Indoor	Air	Household			Hong Kong, China	22.75	114.25	Cwa	Mild temperate - dry winter, hot summer	10–25	14–88	Wilkins, D. et al. Environ Microbiol (2016)	(Jan 2014) https://www.timeanddate.com	(Jan 2014) https://www.timeanddate.com
Lactococcus	N	Indoor	Surface	Household	Dust		U.S.	37.25	-95.75	Cfa	Mild temperate - fully humid, hot summer	na	na	Barberán, A. et al. Proc R Soc Lond [Biol] (2015).	na	na	Center of US for latitutde/longitude;
Lactococcus	N	Outdoor	Surface	Household	Dust		U.S.	37.25	-95.75	Cfa	Mild temperate - fully humid, hot summer	na	na	Barberán, A. et al. Proc R Soc Lond [Biol] (2015).	na	na
Lactococcus	N	Indoor	Surface	Nursing Home	Dust		Central Finland	61.75	25.75	Dfc	Snow - fully humid, cool summer	–15–11	22–100	Rintala, H. et al. BMC Microbiology (2008)	Ref	(2003) https://www.wunderground.com	Estimated Latitude/Longitude
Lactococcus	N	Extreme	Air	Space Station	Dust		International Space Station	Space	Space	na	na	18–30	20–70	Venkateswaran, K. et al. Appl Microbiol Biotechnol (2014)	http://www.spacestationresearch.com/tag/relative-humidity/
Lautropia	N	Extreme	Air	Space Station	Dust		International Space Station	Space	Space	na	na	18–30	20–70	Venkateswaran, K. et al. Appl Microbiol Biotechnol (2014)	http://www.spacestationresearch.com/tag/relative-humidity/
Legionella	N	Indoor	Water	Hospital	Drinking water		Budapest, Hungary	47.75	19.25	Cfb	Mild temperate - fully humid, warm summer	3–18	43–100	ldi, T. F. et al. Clin Microbiol Infect (2010).	(Oct 2005) - https://www.wunderground.com	(Oct 2005) - https://www.wunderground.com
Legionella	N	Indoor	Surface	Household	Pipe		Hubei Province, China	30.75	112.25	Cfa	Mild temperate - fully humid, hot summer	23.2–24.3	na	Lin, W. et al. Appl Microbiol Biotechnol (2013)	Ref	na	Biofilm on PVC (TPB), stainless steel (TSB), and cast iron (TIB).
Leptothrix	N	Indoor	Surface	Household	Floor	Rural	Puerto Almendra, Peru	-3.75	-73.25	Af	Tropical - Rain forest	21–32	62–97	Ruiz-Calderon, J. F. et al. Science Advances (2016)	Ref	Ref
Leucobacter	N	na	na	na	na	na	na	na	na	na	na	na	na	Coil, D. A. et al. PeerJ (2016)	na	na
Leuconostoc	N	Outdoor	Surface	Subway			Hong Kong, China	22.75	114.25	Cwa	Mild temperate - dry winter, hot summer	24–30	50–90	Leung, M. H. et al. Appl Environ Microbiol (2014)	Ref	Ref	Plant-associated
Limnohabitans	N	Extreme	Air	Cleanroom	ISO Class 8 pharmaceutical GMP		na	na	na	na	na	na	na	Park, H. K. et al. J Appl Microbiol (2014)	na	na
Listeria	N	Indoor	Air	Child-care center	Air		Edirne city, Turkey	41.75	26.75	Csa	Mild temperate - dry,hot summer	2.2–24.6	59.1–82.5	Aydogdu, H. et al. Environ Monit Assess (2010).	Ref	Ref
Loktanella	N	Extreme	Surface	Cleanroom	Class 100K	Spacecraft Assembly	Jet Propulsion Laboratory High Bay 1 (JPL-SAF), LA, U.S.	34.25	-118.25	Csa	Mild temperate - dry,hot summer	11–31	7–100	Moissl, C. et al. FEMS Microbiol Ecol (2007)	(2007) https://www.wunderground.com	(2007) https://www.wunderground.com
Loriellopsis	N	Outdoor	Air	Parking Lot			Eugene, OR, U.S.	44.25	-123.25	Csb	Mild temperate - dry,warm summer	9–36	13–93	Mhuireach, G. et al. Sci Total Environ (2016)	(July 2013) https://www.timeanddate.com	(July 2013) https://www.timeanddate.com
Luteimonas	N	Open_Indoor	Surface	Household	Floor	Rural	Checherta, Peru	-11.25	-77.25	BWk	Dry - Desert (cold arid)	20–33	55–98	Ruiz-Calderon, J. F. et al. Science Advances (2016)	Ref	Ref	Water source
Lysinibacillus	N	Indoor	Surface	Subway			New York City, NY, U.S.	40.75	-74.25	Cfa	Mild temperate - fully humid, hot summer	–2.8–32.2	47–88	Afshinnekoo, E. et al. Cell Systems (2015).	Ref	Ref
Lysinibacillus	N	Outdoor	Surface	Subway			New York City, NY, U.S.	40.75	-74.25	Cfa	Mild temperate - fully humid, hot summer	–2.8–32.2	47–88	Afshinnekoo, E. et al. Cell Systems (2015).	Ref	Ref
Lysinibacillus	N	Underground	Surface	Subway			New York City, NY, U.S.	40.75	-74.25	Cfa	Mild temperate - fully humid, hot summer	–2.8–32.2	47–88	Afshinnekoo, E. et al. Cell Systems (2015).	Ref	Ref
Lysobacter	N	Extreme	Surface	Cleanroom	Class 10K	Spacecraft Assembly	Johnson Space Center Genesis Curation Laboratory (JSC-GCL), TX, U.S.	29.75	-95.25	Cfa	Mild temperate - fully humid, hot summer	11–30	19–100	Moissl, C. et al. FEMS Microbiol Ecol (2007)	(2008) https://www.wunderground.com	(2008) https://www.wunderground.com
Lysobacter	N	Extreme	Surface	Cleanroom	Class 5K	Spacecraft Assembly	Johnson Space Center Genesis Curation Laboratory (JSC-GCL), TX, U.S.	29.75	-95.25	Cfa	Mild temperate - fully humid, hot summer	11–30	19–100	Moissl, C. et al. FEMS Microbiol Ecol (2007)	(2008) https://www.wunderground.com	(2008) https://www.wunderground.com
Macrococcus	N	na	na	na	na	na	na	na	na	na	na	na	na	Coil, D. A. et al. PeerJ (2016)	na	na
Marinibacillus	N	Indoor	Surface	Household	Floor	Urban	Iquitos, Peru	-3.75	-73.25	Af	Tropical - Rain forest	22–33	41–88	Ruiz-Calderon, J. F. et al. Science Advances (2016)	Ref	Ref
Masillia	N	Extreme	Air	Space station	HEPA filter	Environmental Control System (ECS)	International Space Station	Space	Space	na	na	18–30	20–70	Checinska, A. et al. Microbiome (2015)	http://www.spacestationresearch.com/tag/relative-humidity/
Massilia	N	Extreme	Surface	Inflatable Lunar/Mars Analogous Habitat (ILMAH)	Bedroom, bathroom, kitchen, laboratory		Grand Forks, ND	47.75	-97.25	Dfb	Snow - fully humid, warm summer	–27–26	20–100	Mayer, T. et al. Microbiome (2016)	(2009) https://www.wunderground.com	(2009) https://www.wunderground.com
Massilia	N	Extreme	Surface	Cleanroom	Class 100K	Spacecraft Assembly	Jet Propulsion Laboratory High Bay 1 (JPL-SAF), LA, U.S.	34.25	-118.25	Csa	Mild temperate - dry,hot summer	11–31	7–100	Moissl, C. et al. FEMS Microbiol Ecol (2007)	(2007) https://www.wunderground.com	(2007) https://www.wunderground.com
Mesorhizobium	N	Open_Indoor	Surface	Household	Floor	Rural	Checherta, Peru	-11.25	-77.25	BWk	Dry - Desert (cold arid)	20–33	55–98	Ruiz-Calderon, J. F. et al. Science Advances (2016)	Ref	Ref	Water source
Methylibium	N	Indoor	Air	University	Dormitory	HVAC filter	University of Colorado, Boulder, CO, U.S.	40.25	-105.25	Cfb	Mild temperate - fully humid, warm summer	–10–18	9–100	Luongo, J. C. et al. Indoor Air (2016)	(Feb–May 2015) https://www.wunderground.com	(Feb–May 2015) https://www.wunderground.com
Methylobacterium	Y	Extreme	Water	Space station	Condensate		International Space Station	Space	Space	na	na	18–30	20–70	Bruce, R. J. et al. SAE Technical Paper (2005)	http://www.spacestationresearch.com/tag/relative-humidity/
Methylobacterium	Y	Extreme	Water	Space station	Contingency Water Containers		International Space Station	Space	Space	na	na	18–30	20–70	Bruce, R. J. et al. SAE Technical Paper (2005)	http://www.spacestationresearch.com/tag/relative-humidity/
Methylobacterium	Y	Extreme	Water	Space station	Ground-supplied water		International Space Station	Space	Space	na	na	18–30	20–70	Bruce, R. J. et al. SAE Technical Paper (2005)	http://www.spacestationresearch.com/tag/relative-humidity/
Methylobacterium	Y	Extreme	Water	Space craft	Water dispensing unit, contingency water containers		Space Shuttle	Space	Space	na	na	18–30	20–70	Castro, V. A. et al. Microbial Ecol (2004)	http://www.spacestationresearch.com/tag/relative-humidity/
Methylobacterium	Y	Extreme	Surface	Cleanroom	Class 10K	Debris	Jet Propulsion Laboratory, LA, U.S.	34.25	-118.25	Csa	Mild temperate - dry,hot summer	11–31	7–100	Checinska, A. et al. Microbiome (2015)			Study of examination of growth in Space, not originally found in Space; Bacillus safensis shows significantly different growth in space than Earth
Methylobacterium	Y	Extreme	Surface	Cleanroom	Class 1K	Debris	Jet Propulsion Laboratory, LA, U.S.	34.25	-118.25	Csa	Mild temperate - dry,hot summer	11–31	7–100	Checinska, A. et al. Microbiome (2015)
Methylobacterium	Y	Indoor	Surface	Condo_apartment	Bathroom	Showerhead	Denver, CO, U.S.	39.75	-104.75	BSk	Dry - Steppe (cold semi-arid)	20–27	8–100	Feazel, L. M. et al. Proc Natl Acad Sci USA (2009)	(Jul 2007) https://www.wunderground.com
Methylobacterium	Y	Indoor	Surface	Duplex	Bathroom	Showerhead	Denver, CO, U.S.	39.75	-104.75	BSk	Dry - Steppe (cold semi-arid)	20–27	8–100	Feazel, L. M. et al. Proc Natl Acad Sci USA (2009)	(Jul 2007) https://www.wunderground.com
Methylobacterium	Y	Indoor	Surface	Hospital	Bathroom	Showerhead	Denver, CO, U.S.	39.75	-104.75	BSk	Dry - Steppe (cold semi-arid)	–11–13	13–100	Feazel, L. M. et al. Proc Natl Acad Sci USA (2009)	(Dec 2007) https://www.wunderground.com
Methylobacterium	Y	Indoor	Surface	Hotel	Bathroom	Showerhead	IL, U.S.	40.75	-89.25	Dfa	Snow - fully humid, hot summer	18–29	28–93	Feazel, L. M. et al. Proc Natl Acad Sci USA (2009)	(Jul 2007) https://www.wunderground.com	(July 2007) https://www.wunderground.com
Methylobacterium	Y	Indoor	Surface	Hotel	Bathroom	Showerhead	TN, U.S.	35.75	-86.75	Cfa	Mild temperate - fully humid, hot summer	27–34	18–93	Feazel, L. M. et al. Proc Natl Acad Sci USA (2009)	(Aug 2008) https://www.wunderground.com	(Aug 2008) https://www.wunderground.com	Estimated Latitude/Longitude
Methylobacterium	Y	Indoor	Surface	Household	Bathroom	Showerhead	Denver, CO, U.S.	39.75	-104.75	BSk	Dry - Steppe (cold semi-arid)	–6–27	8–100	Feazel, L. M. et al. Proc Natl Acad Sci USA (2009)	(Mar, Jul 2007) https://www.wunderground.com
Methylobacterium	Y	Indoor	Surface	Household	Bathroom	Showerhead	Southern CO, U.S.	37.75	-105.25	BSk	Dry - Steppe (cold semi-arid)	–4–28	7–100	Feazel, L. M. et al. Proc Natl Acad Sci USA (2009)	(Mar, Jul 2007) https://www.wunderground.com	(Mar, Jul 2007) https://www.wunderground.com	Estimated Latitude/Longitude
Methylobacterium	Y	Indoor	Surface	Multiplex	Bathroom	Showerhead	Denver, CO, U.S.	39.75	-104.75	BSk	Dry - Steppe (cold semi-arid)	–1–27	8–100	Feazel, L. M. et al. Proc Natl Acad Sci USA (2009)	(Oct, Jul 2007) https://www.wunderground.com
Methylobacterium	Y	Indoor	Surface	Hospital	Wards of Hematology, Urology, Medicine, and Renal Transplants	non-critical Equipments	Central Portugal	39.25	-8.25	Csa	Mild temperate - dry,hot summer	na	na	Farias, G. P. et al. Antonie Leeuwenhoek (2017)	na	na
Methylobacterium	Y	Outdoor	Surface	Subway	Touchscreen		Boston, MA, U.S.	42.25	-71.25	Cfa	Mild temperate - fully humid, hot summer	8.9–27.8	56–85	Hsu, T. et al. mSystems (2016)	Ref	Ref	Plant- and soil-associated
Methylobacterium	Y	Indoor	Surface	Subway			Boston, MA, U.S.	42.25	-71.25	Cfa	Mild temperate - fully humid, hot summer	8.9–27.8	56–85	Hsu, T. et al. mSystems (2016)	Ref	Ref	Plant- and soil-associated
Methylobacterium	Y	Outdoor	Surface	Subway			Boston, MA, U.S.	42.25	-71.25	Cfa	Mild temperate - fully humid, hot summer	8.9–27.8	56–85	Hsu, T. et al. mSystems (2016)	Ref	Ref	Plant- and soil-associated
Methylobacterium	Y	Underground	Surface	Subway			Boston, MA, U.S.	42.25	-71.25	Cfa	Mild temperate - fully humid, hot summer	8.9–27.8	56–85	Hsu, T. et al. mSystems (2016)	Ref	Ref	Plant- and soil-associated
Methylobacterium	Y	Indoor	Surface	Household	Bathroom	Shower curtain	Boulder, CO, U.S.	40.25	-105.25	Cfb	Mild temperate - fully humid, warm summer	25	6–100	Kelley, S. T. et al. Appl Environ Microbiol (2004)	Ref	(Sept 2011) - https://www.timeanddate.com
Methylobacterium	Y	Outdoor	Air	Hospital	Patient Room		Providence Milwaukie Hospital, Milwaukie, OR, U.S.	45.25	-122.75	Csb	Mild temperate - dry,warm summer	10–24	30–80	Kembel, S. W. et al. ISME J (2012)	Ref	Ref
Methylobacterium	Y	Indoor	Surface	Office	Dust		University of Oregon, Eugene, OR, U.S.	44.25	-123.25	Csb	Mild temperate - dry,warm summer	–5–27	13–100	Kembel, S. W. et al. PLOS ONE (2014)	(2014) https://www.wunderground.com	(2014) https://www.wunderground.com
Methylobacterium	Y	Extreme	Surface	Cleanroom	Class 100K	Floor	Kennedy Space Center Spacecraft Assembly and Encapsulation Facility II (SAEF-II), FL, U.S.	28.25	-80.75	Cfa	Mild temperate - fully humid, hot summer	2–28	29–100	La Duc, M. T. et al. Environ Microbiol (2003)	(2003) https://www.wunderground.com	(2003) https://www.wunderground.com	Soil, dust, freshwater, lake sediments, leaf surfaces and nodules
Methylobacterium	Y	Extreme	Surface	Cleanroom	Class 100K	Mars Odyssey Spacecraft	Kennedy Space Center Spacecraft Assembly and Encapsulation Facility II (SAEF-II), FL, U.S.	28.25	-80.75	Cfa	Mild temperate - fully humid, hot summer	2–28	29–100	La Duc, M. T. et al. Environ Microbiol (2003)	(2003) https://www.wunderground.com	(2003) https://www.wunderground.com	Soil, dust, freshwater, lake sediments, leaf surfaces and nodules
Methylobacterium	Y	Extreme	Water	Space Station	Water dispenser		International Space Station	Space	Space	na	na	18–30	20–70	La Duc, M. T. et al. SAE Technical Paper (2003).	http://www.spacestationresearch.com/tag/relative-humidity/
Methylobacterium	Y	Extreme	Surface	Space Station	Audio Terminal Unit (telephone), microphone, laptop, handtrail, air vent, tab, shoe, pillow, interior door trim		International Space Station	Space	Space	na	na	18–30	20–70	Lang, J. M. et al. PeerJ (2017)	http://www.spacestationresearch.com/tag/relative-humidity/
Methylobacterium	Y	Extreme	Surface	Inflatable Lunar/Mars Analogous Habitat (ILMAH)	Bedroom, bathroom, kitchen, laboratory		Grand Forks, ND	47.75	-97.25	Dfb	Snow - fully humid, warm summer	–27–26	20–100	Mayer, T. et al. Microbiome (2016)	(2009) https://www.wunderground.com	(2009) https://www.wunderground.com
Methylobacterium	Y	Extreme	Surface	Cleanroom	Class 100K	Spacecraft Assembly	Jet Propulsion Laboratory High Bay 1 (JPL-SAF), LA, U.S.	34.25	-118.25	Csa	Mild temperate - dry,hot summer	11–31	7–100	Moissl, C. et al. FEMS Microbiol Ecol (2007)	(2007) https://www.wunderground.com	(2007) https://www.wunderground.com
Methylobacterium	Y	Extreme	Surface	Cleanroom	Class 100K	Spacecraft Assembly	Kennedy Space Flight Center Payload Hazardous Servicing Facility (KSC-PHSF), FL, U.S.	28.25	-80.75	Cfa	Mild temperate - fully humid, hot summer	8–30	4–100	Moissl, C. et al. FEMS Microbiol Ecol (2007)	(2007) https://www.wunderground.com	(2007) https://www.wunderground.com
Methylobacterium	Y	Extreme	Surface	Cleanroom	Class 10K	Spacecraft Assembly	Johnson Space Center Genesis Curation Laboratory (JSC-GCL), TX, U.S.	29.75	-95.25	Cfa	Mild temperate - fully humid, hot summer	11–30	19–100	Moissl, C. et al. FEMS Microbiol Ecol (2007)	(2008) https://www.wunderground.com	(2008) https://www.wunderground.com
Methylobacterium	Y	Extreme	Surface	Cleanroom	Class 1K	Spacecraft Assembly	Johnson Space Center Genesis Curation Laboratory (JSC-GCL), TX, U.S.	29.75	-95.25	Cfa	Mild temperate - fully humid, hot summer	11–30	19–100	Moissl, C. et al. FEMS Microbiol Ecol (2007)	(2008) https://www.wunderground.com	(2008) https://www.wunderground.com
Methylobacterium	Y	Extreme	Surface	Cleanroom	Class 5K	Spacecraft Assembly	Johnson Space Center Genesis Curation Laboratory (JSC-GCL), TX, U.S.	29.75	-95.25	Cfa	Mild temperate - fully humid, hot summer	11–30	19–100	Moissl, C. et al. FEMS Microbiol Ecol (2007)	(2008) https://www.wunderground.com	(2008) https://www.wunderground.com
Methylobacterium	Y	Outdoor	Surface	University	Door handle		University of Waterloo, Ontario, Canada	43.75	-80.75	Dfb	Snow - fully humid, warm summer	–12–22	31–100	Ross, A. A. et al. Microbiome (2015)	(Oct–Nov 2014) https://www.timeanddate.com	(Oct–Nov 2014) https://www.timeanddate.com
Methylobacterium	Y	Indoor	Surface	Household			Hong Kong, China	22.75	114.25	Cwa	Mild temperate - dry winter, hot summer	10–25	14–88	Wilkins, D. et al. Environ Microbiol (2016)	(Jan 2014) https://www.timeanddate.com	(Jan 2014) https://www.timeanddate.com
Methylobacterium	Y	Indoor	Air	Household			Hong Kong, China	22.75	114.25	Cwa	Mild temperate - dry winter, hot summer	10–25	14–88	Wilkins, D. et al. Environ Microbiol (2016)	(Jan 2014) https://www.timeanddate.com	(Jan 2014) https://www.timeanddate.com
Methylocella	N	Outdoor	Air	Hospital	Patient Room		Providence Milwaukie Hospital, Milwaukie, OR, U.S.	45.25	-122.75	Csb	Mild temperate - dry,warm summer	10–24	30–80	Kembel, S. W. et al. ISME J (2012)	Ref	Ref
Methylococcus	N	Extreme	Surface	Cleanroom	Class 100K	Floor	Kennedy Space Center Spacecraft Assembly and Encapsulation Facility II (SAEF-II), FL, U.S.	28.25	-80.75	Cfa	Mild temperate - fully humid, hot summer	2–28	29–100	La Duc, M. T. et al. Environ Microbiol (2003)	(2003) https://www.wunderground.com	(2003) https://www.wunderground.com	Lake and marsh sediments
Methylococcus	N	Extreme	Surface	Cleanroom	Class 100K	Mars Odyssey Spacecraft	Kennedy Space Center Spacecraft Assembly and Encapsulation Facility II (SAEF-II), FL, U.S.	28.25	-80.75	Cfa	Mild temperate - fully humid, hot summer	2–28	29–100	La Duc, M. T. et al. Environ Microbiol (2003)	(2003) https://www.wunderground.com	(2003) https://www.wunderground.com	Lake and marsh sediments
Methylocystis	N	Indoor	Surface	Gym	Bathroom	Showerhead	Denver, CO, U.S.	39.75	-104.75	BSk	Dry - Steppe (cold semi-arid)	–1–21	11–100	Feazel, L. M. et al. Proc Natl Acad Sci USA (2009)	(Oct 2006) https://www.wunderground.com	(Oct 2006) https://www.wunderground.com
Methylocystis	N	Indoor	Surface	Hospital	Bathroom	Showerhead	Denver, CO, U.S.	39.75	-104.75	BSk	Dry - Steppe (cold semi-arid)	–11–13	13–100	Feazel, L. M. et al. Proc Natl Acad Sci USA (2009)	(Dec 2007) https://www.wunderground.com
Methylocystis	N	Indoor	Surface	Multiplex	Bathroom	Showerhead	Denver, CO, U.S.	39.75	-104.75	BSk	Dry - Steppe (cold semi-arid)	–1–27	8–100	Feazel, L. M. et al. Proc Natl Acad Sci USA (2009)	(Oct, Jul 2007) https://www.wunderground.com
Methylocystis	N	Indoor	Surface	Household	Bathroom	Showerhead	Denver, CO, U.S.	39.75	-104.75	BSk	Dry - Steppe (cold semi-arid)	–6–27	8–100	Feazel, L. M. et al. Proc Natl Acad Sci USA (2009)	(Mar, Jul 2007) https://www.wunderground.com
Methylocystis	N	Indoor	Surface	Household	Bathroom	Showerhead	Southern CO, U.S.	37.75	-105.25	BSk	Dry - Steppe (cold semi-arid)	–4–28	7–100	Feazel, L. M. et al. Proc Natl Acad Sci USA (2009)	(Mar, Jul 2007) https://www.wunderground.com	(Mar, Jul 2007) https://www.wunderground.com	Estimated Latitude/Longitude
Microbacterium	Y	Extreme	Water	Space craft	Contingency water containers		Space Shuttle	Space	Space	na	na	18–30	20–70	Castro, V. A. et al. Microbial Ecol (2004)	http://www.spacestationresearch.com/tag/relative-humidity/
Microbacterium	Y	Extreme	Air	Space station	HEPA filter	Environmental Control System (ECS)	International Space Station	Space	Space	na	na	18–30	20–70	Checinska, A. et al. Microbiome (2015)	http://www.spacestationresearch.com/tag/relative-humidity/
Microbacterium	Y	na	na	na	na	na	na	na	na	na	na	na	na	Coil, D. A. et al. PeerJ (2016)	na	na	Study of examination of growth in Space, not originally found in Space
Microbacterium	Y	na	na	na	na	na	na	na	na	na	na	na	na	Coil, D. A. et al. PeerJ (2016)	na	na
Microbacterium	Y	Underground	Air	Subway			Nationaltheatret station, Oslo, Norway	59.75	10.75	Dfb	Snow - fully humid, warm summer	18.2–19.3	58.7–69.9	Dybwad, M. et al. Appl Environ Microbiol (2012)	Ref	Ref
Microbacterium	Y	Extreme	Surface	Cleanroom	Class 100K	Mars Odyssey Spacecraft	Kennedy Space Center Spacecraft Assembly and Encapsulation Facility II (SAEF-II), FL, U.S.	28.25	-80.75	Cfa	Mild temperate - fully humid, hot summer	2–28	29–100	La Duc, M. T. et al. Environ Microbiol (2003)	(2003) https://www.wunderground.com	(2003) https://www.wunderground.com
Microbacterium	Y	Extreme	Surface	Inflatable Lunar/Mars Analogous Habitat (ILMAH)	Bedroom, bathroom, kitchen, laboratory		Grand Forks, ND	47.75	-97.25	Dfb	Snow - fully humid, warm summer	–27–26	20–100	Mayer, T. et al. Microbiome (2016)	(2009) https://www.wunderground.com	(2009) https://www.wunderground.com
Micrococcus	Y	Indoor	Air	Child-care center	Air		Edirne city, Turkey	41.75	26.75	Csa	Mild temperate - dry,hot summer	2.2–24.6	59.1–82.5	Aydogdu, H. et al. Environ Monit Assess (2010).	Ref	Ref
Micrococcus	Y	Extreme	Air	Space craft	Reusable cargo container	floor filter, ceiling air diffuser	Space Shuttle	Space	Space	na	na	18–30	20–70	Castro, V. A. et al. Microbial Ecol (2004)	http://www.spacestationresearch.com/tag/relative-humidity/
Micrococcus	Y	Extreme	Surface	Space craft	Reusable cargo container	floor filter, ceiling air diffuser	Space Shuttle	Space	Space	na	na	18–30	20–70	Castro, V. A. et al. Microbial Ecol (2004)	http://www.spacestationresearch.com/tag/relative-humidity/
Micrococcus	Y	na	na	na	na	na	na	na	na	na	na	na	na	Coil, D. A. et al. PeerJ (2016)	na	na
Micrococcus	Y	Underground	Air	Subway			Nationaltheatret station, Oslo, Norway	59.75	10.75	Dfb	Snow - fully humid, warm summer	18.2–19.3	58.7–69.9	Dybwad, M. et al. Appl Environ Microbiol (2012)	Ref	Ref
Micrococcus	Y	Indoor	Surface	Subway			Boston, MA, U.S.	42.25	-71.25	Cfa	Mild temperate - fully humid, hot summer	8.9–27.8	56–85	Hsu, T. et al. mSystems (2016)	Ref	Ref	Human skin; human hair
Micrococcus	Y	Outdoor	Surface	Subway			Boston, MA, U.S.	42.25	-71.25	Cfa	Mild temperate - fully humid, hot summer	8.9–27.8	56–85	Hsu, T. et al. mSystems (2016)	Ref	Ref	Human skin; human hair
Micrococcus	Y	Underground	Surface	Subway			Boston, MA, U.S.	42.25	-71.25	Cfa	Mild temperate - fully humid, hot summer	8.9–27.8	56–85	Hsu, T. et al. mSystems (2016)	Ref	Ref	Human skin; human hair
Micrococcus	Y	Underground	Air	Subway			Seoul, Korea	37.75	126.75	Dwa	Snow - dry winter, hot summer	22.8–29.1	45–68	Hwang, S. H. et al. Atmos Environ (2014)	Ref	Ref
Micrococcus	Y	Indoor	Air	Hospital	Patient Room		Providence Milwaukie Hospital, Milwaukie, OR, U.S.	45.25	-122.75	Csb	Mild temperate - dry,warm summer	10–24	30–80	Kembel, S. W. et al. ISME J (2012)	Ref	Ref	Indoor window
Micrococcus	Y	Outdoor	Air	Hospital	Patient Room		Providence Milwaukie Hospital, Milwaukie, OR, U.S.	45.25	-122.75	Csb	Mild temperate - dry,warm summer	10–24	30–80	Kembel, S. W. et al. ISME J (2012)	Ref	Ref
Micrococcus	Y	Underground	Air	Subway	Worker Area	Station office, Bedroom, Ticket office, Drivers Seat	Seoul, Korea	37.75	126.75	Dwa	Snow - dry winter, hot summer	na	na	Kim, K. Y. et al. Ind Health (2011)	na	na
Micrococcus	Y	Underground	Air	Subway	Passenger Area	Station precinct, Inside Train, Platform	Seoul, Korea	37.75	126.75	Dwa	Snow - dry winter, hot summer	na	na	Kim, K. Y. et al. Ind Health (2011)	na	na
Micrococcus	Y	Indoor	Air	Subway			Hong Kong, China	22.75	114.25	Cwa	Mild temperate - dry winter, hot summer	24–30	50–90	Leung, M. H. et al. Appl Environ Microbiol (2014)	Ref	Ref	Human skin; human hair
Micrococcus	Y	Extreme	Surface	Inflatable Lunar/Mars Analogous Habitat (ILMAH)	Bedroom, bathroom, kitchen, laboratory		Grand Forks, ND	47.75	-97.25	Dfb	Snow - fully humid, warm summer	–27–26	20–100	Mayer, T. et al. Microbiome (2016)	(2009) https://www.wunderground.com	(2009) https://www.wunderground.com
Micrococcus	Y	Extreme	Air	Space station			International Space Station	Space	Space	na	na	18–30	20–70	Novikova, N. et al. Res Microbiol (2006)	http://www.spacestationresearch.com/tag/relative-humidity/
Micrococcus	Y	Extreme	Surface	Space station			International Space Station	Space	Space	na	na	18–30	20–70	Novikova, N. et al. Res Microbiol (2006)	http://www.spacestationresearch.com/tag/relative-humidity/
Micrococcus	Y	Extreme	Air	Cleanroom	ISO Class 8 pharmaceutical GMP		na	na	na	na	na	na	na	Park, H. K. et al. J Appl Microbiol (2014)	na	na
Micrococcus	Y	Extreme	Surface	Cleanroom	ISO Class 8 pharmaceutical GMP		na	na	na	na	na	na	na	Park, H. K. et al. J Appl Microbiol (2014)	na	na
Micrococcus	Y	Extreme	Air	Space craft			Space Shuttle	Space	Space	na	na	18–30	20–70	Pierson, D. L. Gravit Space Res (2001)	http://www.spacestationresearch.com/tag/relative-humidity/		review type paper - Genera below are from the study of examination of growth in Space that were originally found in Space
Micrococcus	Y	Extreme	Surface	Space craft			Space Shuttle	Space	Space	na	na	18–30	20–70	Pierson, D. L. Gravit Space Res (2001)	http://www.spacestationresearch.com/tag/relative-humidity/		review type paper - Genera below are from the study of examination of growth in Space that were originally found in Space
Micrococcus	Y	Extreme	Surface	Space Station			Mir Space Station	Space	Space	na	na	na	na	Pierson, D. L. Gravit Space Res (2001)	na	na	review type paper - Genera below are from the study of examination of growth in Space that were originally found in Space
Micrococcus	Y	Underground	Air	Concourse			Tokyo, Japan	35.75	139.75	Cfa	Mild temperate - fully humid, hot summer	22–23	34–44	Seino, K. et al. Atmos Environ (2005)	Ref	Ref
Micrococcus	Y	Indoor	Surface	Household			Hong Kong, China	22.75	114.25	Cwa	Mild temperate - dry winter, hot summer	10–25	14–88	Wilkins, D. et al. Environ Microbiol (2016)	(Jan 2014) https://www.timeanddate.com	(Jan 2014) https://www.timeanddate.com
Micrococcus	Y	Indoor	Air	Household			Hong Kong, China	22.75	114.25	Cwa	Mild temperate - dry winter, hot summer	10–25	14–88	Wilkins, D. et al. Environ Microbiol (2016)	(Jan 2014) https://www.timeanddate.com	(Jan 2014) https://www.timeanddate.com
Microvirga	N	Extreme	Surface	Inflatable Lunar/Mars Analogous Habitat (ILMAH)	Bedroom, bathroom, kitchen, laboratory		Grand Forks, ND	47.75	-97.25	Dfb	Snow - fully humid, warm summer	–27–26	20–100	Mayer, T. et al. Microbiome (2016)	(2009) https://www.wunderground.com	(2009) https://www.wunderground.com
Moraxella	N	Indoor	Surface	Household	Dust		U.S.	37.25	-95.75	Cfa	Mild temperate - fully humid, hot summer	na	na	Barberán, A. et al. Proc R Soc Lond [Biol] (2015).	na	na	Center of US for latitutde/longitude; May be more prevalent with dogs or cats
Moraxella	N	Underground	Air	Subway			Seoul, Korea	37.75	126.75	Dwa	Snow - dry winter, hot summer	22.8–23.6	52.6–52.7	Hwang, S. H. et al. Atmos Environ (2014)	Ref	Ref
Moraxella	N	Underground	Air	Concourse			Tokyo, Japan	35.75	139.75	Cfa	Mild temperate - fully humid, hot summer	22–23	34–44	Seino, K. et al. Atmos Environ (2005)	Ref	Ref
Mycobacterium	Y	Indoor	Water	Hospital	Therapy pool		Midwestern, U.S.	43.25	-106.25	BSk	Dry - Steppe (cold semi-arid)	25-30	25-40	Angenent, L. T. et al. Proc Natl Acad Sci USA (2005)	Ref	Ref	Latitude and Longitude are estimated
Mycobacterium	Y	Indoor	Surface	Hospital	Hot water system	Tank, pipes, faucet	Pittsburgh, PA	40.25	-79.75	Cfa	Mild temperate - fully humid, hot summer	–18–27	12–100	Baron, J. L. et al. PLOS ONE (2014)	(2014) https://www.wunderground.com	(2014) https://www.wunderground.com
Mycobacterium	Y	Indoor	Surface	Condo_apartment	Bathroom	Showerhead	New York City, NY, U.S.	40.75	-74.25	Cfa	Mild temperate - fully humid, hot summer	–9–29	6–100	Feazel, L. M. et al. Proc Natl Acad Sci USA (2009)	(Jan 2008; Mar, Aug 2007) https://www.wunderground.com	(Jan 2008; Mar, Aug 2007) https://www.wunderground.com	Study of examination of growth in Space, not originally found in Space
Mycobacterium	Y	Indoor	Surface	Gym	Bathroom	Showerhead	New York City, NY, U.S.	40.75	-74.25	Cfa	Mild temperate - fully humid, hot summer	–9–29	6–100	Feazel, L. M. et al. Proc Natl Acad Sci USA (2009)	(Jan 2008; Mar, Aug 2007) https://www.wunderground.com	(Jan 2008; Mar, Aug 2007) https://www.wunderground.com	Estimated Latitude/Longitude
Mycobacterium	Y	Indoor	Surface	Hospital	Bathroom	Showerhead	Denver, CO, U.S.	39.75	-104.75	BSk	Dry - Steppe (cold semi-arid)	–11–13	13–100	Feazel, L. M. et al. Proc Natl Acad Sci USA (2009)	(Dec 2007) https://www.wunderground.com
Mycobacterium	Y	Indoor	Surface	Hotel	Bathroom	Showerhead	IL, U.S.	40.75	-89.25	Dfa	Snow - fully humid, hot summer	18–29	28–93	Feazel, L. M. et al. Proc Natl Acad Sci USA (2009)	(Jul 2007) https://www.wunderground.com	(July 2007) https://www.wunderground.com
Mycobacterium	Y	Indoor	Surface	Hotel	Bathroom	Showerhead	ND, U.S.	47.75	-101.25	Dfb	Snow - fully humid, warm summer	17–31	20–100	Feazel, L. M. et al. Proc Natl Acad Sci USA (2009)	(Jul 2007) https://www.wunderground.com	(July 2007) https://www.wunderground.com	Estimated Latitude/Longitude
Mycobacterium	Y	Indoor	Surface	Hotel	Bathroom	Showerhead	New York City, NY, U.S.	40.75	-74.25	Cfa	Mild temperate - fully humid, hot summer	–9–29	6–100	Feazel, L. M. et al. Proc Natl Acad Sci USA (2009)	(Jan 2008; Mar, Aug 2007) https://www.wunderground.com	(Jan 2008; Mar, Aug 2007) https://www.wunderground.com	Study of examination of growth in Space, not originally found in Space
Mycobacterium	Y	Indoor	Surface	Hotel	Bathroom	Showerhead	TN, U.S.	35.75	-86.75	Cfa	Mild temperate - fully humid, hot summer	27–34	18–93	Feazel, L. M. et al. Proc Natl Acad Sci USA (2009)	(Aug 2008) https://www.wunderground.com	(Aug 2008) https://www.wunderground.com	Estimated Latitude/Longitude
Mycobacterium	Y	Indoor	Surface	Household	Bathroom	Showerhead	Denver, CO, U.S.	39.75	-104.75	BSk	Dry - Steppe (cold semi-arid)	–6–27	8–100	Feazel, L. M. et al. Proc Natl Acad Sci USA (2009)	(Mar, Jul 2007) https://www.wunderground.com
Mycobacterium	Y	Indoor	Surface	Multiplex	Bathroom	Showerhead	Denver, CO, U.S.	39.75	-104.75	BSk	Dry - Steppe (cold semi-arid)	–1–27	8–100	Feazel, L. M. et al. Proc Natl Acad Sci USA (2009)	(Oct, Jul 2007) https://www.wunderground.com
Mycobacterium	Y	Indoor	Surface	Hospital	Urinary Catheter		University of Colorado Denver and Health Sciences Center, CO, U.S.	39.75	-105.25	BSk	Dry - Steppe (cold semi-arid)	–18–26	4–100	Frank, D. N. et al. PLOS ONE (2009)	(2009) https://www.wunderground.com	(2009) https://www.wunderground.com
Mycobacterium	Y	Indoor	Surface	Hospital	Wards of Hematology, Urology, Medicine, and Renal Transplants	non-critical Equipments	Central Portugal	39.25	-8.25	Csa	Mild temperate - dry,hot summer	na	na	Farias, G. P. et al. Antonie Leeuwenhoek (2017)	na	na
Mycobacterium	Y	Extreme	Surface	Cleanroom	Class 10K	Spacecraft Assembly	Johnson Space Center Genesis Curation Laboratory (JSC-GCL), TX, U.S.	29.75	-95.25	Cfa	Mild temperate - fully humid, hot summer	11–30	19–100	Moissl, C. et al. FEMS Microbiol Ecol (2007)	(2008) https://www.wunderground.com	(2008) https://www.wunderground.com
Mycobacterium	Y	Extreme	Surface	Cleanroom	Class 5K	Spacecraft Assembly	Johnson Space Center Genesis Curation Laboratory (JSC-GCL), TX, U.S.	29.75	-95.25	Cfa	Mild temperate - fully humid, hot summer	11–30	19–100	Moissl, C. et al. FEMS Microbiol Ecol (2007)	(2008) https://www.wunderground.com	(2008) https://www.wunderground.com
Mycobacterium	Y	Extreme	Air	Cleanroom	ISO Class 8 pharmaceutical GMP		na	na	na	na	na	na	na	Park, H. K. et al. J Appl Microbiol (2014)	na	na
Mycobacterium	Y	Indoor	Water	Hospital	Bathroom	Shower water	Barnes-Jewish Hospital, St. Louis, MO, U.S.	38.75	-90.25	Cfa	Mild temperate - fully humid, hot summer	33–43	19–100	Perkins, S. D. et al. Appl Environ Microbiol (2009)	Ref	(2007) https://www.wunderground.com
Mycobacterium	Y	Indoor	Surface	Hospital	Bathroom	Showerhead	Ohio, U.S.	40.25	-82.75	Cfa	Mild temperate - fully humid, hot summer	20	16–100	Soto-Giron, M. J. et al. Appl Environ Microbiol (2016).	Ref	(2012) https://www.wunderground.com
Mycobacterium	Y	Outdoor	Air	Subway	Lobby		Barcelona, Spain	41.75	2.25	Cfb	Mild temperate - fully humid, warm summer	21–24	32–38	Triadó-Margarit, X. et al. Indoor Air (2017)	Ref	Ref
Mycobacterium	Y	Indoor	Surface	Household			Hong Kong, China	22.75	114.25	Cwa	Mild temperate - dry winter, hot summer	10–25	14–88	Wilkins, D. et al. Environ Microbiol (2016)	(Jan 2014) https://www.timeanddate.com	(Jan 2014) https://www.timeanddate.com
Mycobacterium	Y	Indoor	Air	Household			Hong Kong, China	22.75	114.25	Cwa	Mild temperate - dry winter, hot summer	10–25	14–88	Wilkins, D. et al. Environ Microbiol (2016)	(Jan 2014) https://www.timeanddate.com	(Jan 2014) https://www.timeanddate.com
Neisseria	Y	Indoor	Surface	Household	Dust		U.S.	37.25	-95.75	Cfa	Mild temperate - fully humid, hot summer	na	na	Barberán, A. et al. Proc R Soc Lond [Biol] (2015).	na	na	Center of US for latitutde/longitude; May be more prevalent with dogs
Neisseria	Y	Indoor	Surface	Gym	Bathroom	Showerhead	New York City, NY, U.S.	40.75	-74.25	Cfa	Mild temperate - fully humid, hot summer	–9–29	6–100	Feazel, L. M. et al. Proc Natl Acad Sci USA (2009)	(Jan 2008; Mar, Aug 2007) https://www.wunderground.com	(Jan 2008; Mar, Aug 2007) https://www.wunderground.com
Neisseria	Y	Indoor	Surface	Gym	Bathroom	Showerhead	New York City, NY, U.S.	40.75	-74.25	Cfa	Mild temperate - fully humid, hot summer	–9–29	6–100	Feazel, L. M. et al. Proc Natl Acad Sci USA (2009)	(Jan 2008; Mar, Aug 2007) https://www.wunderground.com	(Jan 2008; Mar, Aug 2007) https://www.wunderground.com
Neisseria	Y	Indoor	Surface	Hospital	Bathroom	Showerhead	Denver, CO, U.S.	39.75	-104.75	BSk	Dry - Steppe (cold semi-arid)	–11–13	13–100	Feazel, L. M. et al. Proc Natl Acad Sci USA (2009)	(Dec 2007) https://www.wunderground.com
Neisseria	Y	Indoor	Surface	Hotel	Bathroom	Showerhead	New York City, NY, U.S.	40.75	-74.25	Cfa	Mild temperate - fully humid, hot summer	–9–29	6–100	Feazel, L. M. et al. Proc Natl Acad Sci USA (2009)	(Jan 2008; Mar, Aug 2007) https://www.wunderground.com	(Jan 2008; Mar, Aug 2007) https://www.wunderground.com
Neisseria	Y	Indoor	Surface	Office	Workspace		New York City, NY, U.S.	40.75	-74.25	Cfa	Mild temperate - fully humid, hot summer	–3–31	11–100	Hewitt, K. M. et al. PLOS ONE (2012)	(2012) https://www.wunderground.com	(2012) https://www.wunderground.com	chairs, phones, computer mice, computer keyboards, and desktops
Neisseria	Y	Indoor	Surface	Office	Workspace		San Francisco, CA, U.S.	38.25	-122.75	Csb	Mild temperate - dry,warm summer	8–26	12–100	Hewitt, K. M. et al. PLOS ONE (2012)	(2012) https://www.wunderground.com	(2012) https://www.wunderground.com	chairs, phones, computer mice, computer keyboards, and desktops
Neisseria	Y	Indoor	Surface	Office	Workspace		Tucson, AZ, U.S.	32.25	-110.75	BSh	Dry - Steppe (hot semi-arid)	44-92	4–100	Hewitt, K. M. et al. PLOS ONE (2012)	(2012) https://www.wunderground.com	(2012) https://www.wunderground.com	chairs, phones, computer mice, computer keyboards, and desktops
Neisseria	Y	Extreme	Surface	Space Station	Audio Terminal Unit (telephone), microphone, laptop, handtrail, air vent, tab, shoe, pillow, interior door trim		International Space Station	Space	Space	na	na	18–30	20–70	Lang, J. M. et al. PeerJ (2017)	http://www.spacestationresearch.com/tag/relative-humidity/
Neisseria	Y	Indoor	Surface	Household	Wall	Urban	Manaus, Brazil	-3.25	-60.25	Af	Tropical - Rain forest	21–33	26–83	Ruiz-Calderon, J. F. et al. Science Advances (2016)	Ref	Ref	Human oral
Neisseria	Y	Extreme	Air	Space Station	Dust		International Space Station	Space	Space	na	na	18–30	20–70	Venkateswaran, K. et al. Appl Microbiol Biotechnol (2014)	http://www.spacestationresearch.com/tag/relative-humidity/
Niastella	N	Indoor	Surface	Household	Bathroom	Showerhead	Denver, CO, U.S.	39.75	-104.75	BSk	Dry - Steppe (cold semi-arid)	20–27	8–100	Feazel, L. M. et al. Proc Natl Acad Sci USA (2009)	(Jul 2007) https://www.wunderground.com
Niastella	N	Indoor	Surface	Hospital	Bathroom	Showerhead	Denver, CO, U.S.	39.75	-104.75	BSk	Dry - Steppe (cold semi-arid)	–11–13	13–100	Feazel, L. M. et al. Proc Natl Acad Sci USA (2009)	(Dec 2007) https://www.wunderground.com
Niastella	N	Indoor	Surface	Multiplex	Bathroom	Showerhead	Denver, CO, U.S.	39.75	-104.75	BSk	Dry - Steppe (cold semi-arid)	–1–27	8–100	Feazel, L. M. et al. Proc Natl Acad Sci USA (2009)	(Oct, Jul 2007) https://www.wunderground.com
Niastella	N	Indoor	Surface	Hotel	Bathroom	Showerhead	New York City, NY, U.S.	40.75	-74.25	Cfa	Mild temperate - fully humid, hot summer	–9–29	6–100	Feazel, L. M. et al. Proc Natl Acad Sci USA (2009)	(Jan 2008; Mar, Aug 2007) https://www.wunderground.com	(Jan 2008; Mar, Aug 2007) https://www.wunderground.com	Study of examination of growth in Space, not originally found in Space
Niastella	N	Indoor	Surface	Household	Bathroom	Showerhead	Southern CO, U.S.	37.75	-105.25	BSk	Dry - Steppe (cold semi-arid)	–4–28	7–100	Feazel, L. M. et al. Proc Natl Acad Sci USA (2009)	(Mar, Jul 2007) https://www.wunderground.com	(Mar, Jul 2007) https://www.wunderground.com	Estimated Latitude/Longitude
Nitrospira	N	Indoor	Surface	Hospital	Urinary Catheter		University of Colorado Denver and Health Sciences Center, CO, U.S.	39.75	-105.25	BSk	Dry - Steppe (cold semi-arid)	–18–26	4–100	Frank, D. N. et al. PLOS ONE (2009)	(2009) https://www.wunderground.com	(2009) https://www.wunderground.com
Nocardia	N	Underground	Air	Subway	Worker Area	Bedroom	Seoul, Korea	37.75	126.75	Dwa	Snow - dry winter, hot summer	na	na	Kim, K. Y. et al. Ind Health (2011)	na	na
Nocardioides	N	Extreme	Surface	Inflatable Lunar/Mars Analogous Habitat (ILMAH)	Bedroom, bathroom, kitchen, laboratory		Grand Forks, ND	47.75	-97.25	Dfb	Snow - fully humid, warm summer	–27–26	20–100	Mayer, T. et al. Microbiome (2016)	(2009) https://www.wunderground.com	(2009) https://www.wunderground.com
Nocardioides	N	Extreme	Surface	Cleanroom	Class 10K	Spacecraft Assembly	Johnson Space Center Genesis Curation Laboratory (JSC-GCL), TX, U.S.	29.75	-95.25	Cfa	Mild temperate - fully humid, hot summer	11–30	19–100	Moissl, C. et al. FEMS Microbiol Ecol (2007)	(2008) https://www.wunderground.com	(2008) https://www.wunderground.com
Nocardioides	N	Extreme	Surface	Cleanroom	Class 5K	Spacecraft Assembly	Johnson Space Center Genesis Curation Laboratory (JSC-GCL), TX, U.S.	29.75	-95.25	Cfa	Mild temperate - fully humid, hot summer	11–30	19–100	Moissl, C. et al. FEMS Microbiol Ecol (2007)	(2008) https://www.wunderground.com	(2008) https://www.wunderground.com
Nostoc	N	Extreme	Surface	Cleanroom	Class 10K	Spacecraft Assembly	Johnson Space Center Genesis Curation Laboratory (JSC-GCL), TX, U.S.	29.75	-95.25	Cfa	Mild temperate - fully humid, hot summer	11–30	19–100	Moissl, C. et al. FEMS Microbiol Ecol (2007)	(2008) https://www.wunderground.com	(2008) https://www.wunderground.com
Nostoc	N	Extreme	Surface	Cleanroom	Class 5K	Spacecraft Assembly	Johnson Space Center Genesis Curation Laboratory (JSC-GCL), TX, U.S.	29.75	-95.25	Cfa	Mild temperate - fully humid, hot summer	11–30	19–100	Moissl, C. et al. FEMS Microbiol Ecol (2007)	(2008) https://www.wunderground.com	(2008) https://www.wunderground.com
Nostocoida	N	Extreme	Surface	Cleanroom	Class 1K	Spacecraft Assembly	Johnson Space Center Genesis Curation Laboratory (JSC-GCL), TX, U.S.	29.75	-95.25	Cfa	Mild temperate - fully humid, hot summer	11–30	19–100	Moissl, C. et al. FEMS Microbiol Ecol (2007)	(2008) https://www.wunderground.com	(2008) https://www.wunderground.com
Novosphingobium	N	Extreme	Water	Space station	Ground-supplied water		International Space Station	Space	Space	na	na	18–30	20–70	Bruce, R. J. et al. SAE Technical Paper (2005)	http://www.spacestationresearch.com/tag/relative-humidity/
Novosphingobium	N	Indoor	Surface	Hospital	Bathroom	Showerhead	Ohio, U.S.	40.25	-82.75	Cfa	Mild temperate - fully humid, hot summer	20	16–100	Soto-Giron, M. J. et al. Appl Environ Microbiol (2016).	Ref	(2012) https://www.wunderground.com
Ochrobactrum	N	Extreme	Water	Space Station	Water dispenser		International Space Station	Space	Space	na	na	18–30	20–70	La Duc, M. T. et al. SAE Technical Paper (2003).	http://www.spacestationresearch.com/tag/relative-humidity/		Estimated Latitude/Longitude
Ochrobactrum	N	Extreme	Surface	Cleanroom	Class 100K	Spacecraft Assembly	Kennedy Space Flight Center Payload Hazardous Servicing Facility (KSC-PHSF), FL, U.S.	28.25	-80.75	Cfa	Mild temperate - fully humid, hot summer	8–30	4–100	Moissl, C. et al. FEMS Microbiol Ecol (2007)	(2007) https://www.wunderground.com	(2007) https://www.wunderground.com
Ochrobactrum	N	Extreme	Water	Space Station	Water system		Mir Space Station	Space	Space	na	na	na	na	Song, B. et al. Microbiol Res (2005)	na	na	Study of examination of growth in Space that were originally found in Space
Oerskovia	N	Extreme	Surface	Space craft		U.S. Laboratory Module	Space Shuttle	Space	Space	na	na	18–30	20–70	Castro, V. A. et al. Microbial Ecol (2004)	http://www.spacestationresearch.com/tag/relative-humidity/
Oleibacter	N	Indoor	Air	Household			Hong Kong, China	22.75	114.25	Cwa	Mild temperate - dry winter, hot summer	10–25	14–88	Wilkins, D. et al. Environ Microbiol (2016)	(Jan 2014) https://www.timeanddate.com	(Jan 2014) https://www.timeanddate.com
Orbus	N	Extreme	Surface	Cleanroom	Class 1K	Debris	Jet Propulsion Laboratory, LA, U.S.	34.25	-118.25	Csa	Mild temperate - dry,hot summer	11–31	7–100	Checinska, A. et al. Microbiome (2015)
Oscillospira	N	Extreme	Air	Space Station	Dust		International Space Station	Space	Space	na	na	18–30	20–70	Venkateswaran, K. et al. Appl Microbiol Biotechnol (2014)	http://www.spacestationresearch.com/tag/relative-humidity/
Oxynema	N	Outdoor	Air	Parking Lot			Eugene, OR, U.S.	44.25	-123.25	Csb	Mild temperate - dry,warm summer	9–36	13–93	Mhuireach, G. et al. Sci Total Environ (2016)	(July 2013) https://www.timeanddate.com	(July 2013) https://www.timeanddate.com
Paenibacillus	Y	Extreme	Surface	Space craft	Reusable cargo container	ceiling air diffuser	Space Shuttle	Space	Space	na	na	18–30	20–70	Castro, V. A. et al. Microbial Ecol (2004)	http://www.spacestationresearch.com/tag/relative-humidity/
Paenibacillus	Y	Extreme	Air	Space station	Debris	Environmental Control System (ECS)	International Space Station	Space	Space	na	na	18–30	20–70	Checinska, A. et al. Microbiome (2015)	http://www.spacestationresearch.com/tag/relative-humidity/
Paenibacillus	Y	Extreme	Air	Space station	HEPA filter	Environmental Control System (ECS)	International Space Station	Space	Space	na	na	18–30	20–70	Checinska, A. et al. Microbiome (2015)	http://www.spacestationresearch.com/tag/relative-humidity/
Paenibacillus	Y	na	na	na	na	na	na	na	na	na	na	na	na	Coil, D. A. et al. PeerJ (2016)	na	na
Paenibacillus	Y	na	na	na	na	na	na	na	na	na	na	na	na	Coil, D. A. et al. PeerJ (2016)	na	na
Paenibacillus	Y	Underground	Air	Subway			Nationaltheatret station, Oslo, Norway	59.75	10.75	Dfb	Snow - fully humid, warm summer	18.2–19.3	58.7–69.9	Dybwad, M. et al. Appl Environ Microbiol (2012)	Ref	Ref
Paenibacillus	Y	Extreme	Surface	Inflatable Lunar/Mars Analogous Habitat (ILMAH)	Bedroom, bathroom, kitchen, laboratory		Grand Forks, ND	47.75	-97.25	Dfb	Snow - fully humid, warm summer	–27–26	20–100	Mayer, T. et al. Microbiome (2016)	(2009) https://www.wunderground.com	(2009) https://www.wunderground.com
Paenibacillus	Y	Extreme	Air	Space Station	Dust		International Space Station	Space	Space	na	na	18–30	20–70	Venkateswaran, K. et al. Appl Microbiol Biotechnol (2014)	http://www.spacestationresearch.com/tag/relative-humidity/		Contain cultivable bacterial species
Paenisporosarcina	N	Extreme	Surface	Inflatable Lunar/Mars Analogous Habitat (ILMAH)	Bedroom, bathroom, kitchen, laboratory		Grand Forks, ND	47.75	-97.25	Dfb	Snow - fully humid, warm summer	–27–26	20–100	Mayer, T. et al. Microbiome (2016)	(2009) https://www.wunderground.com	(2009) https://www.wunderground.com
Pantoea	N	na	na	na	na	na	na	na	na	na	na	na	na	Coil, D. A. et al. PeerJ (2016)	na	na
Pantoea	N	Indoor	Surface	Household	Kitchen	Refrigerator	na	na	na	na	na	na	na	Jeon, Y.-S. et al. Curr Microbiol (2013)	na	na
Pantoea	N	Extreme	Surface	Cleanroom	Class 100K	Spacecraft Assembly	Kennedy Space Flight Center Payload Hazardous Servicing Facility (KSC-PHSF), FL, U.S.	28.25	-80.75	Cfa	Mild temperate - fully humid, hot summer	8–30	4–100	Moissl, C. et al. FEMS Microbiol Ecol (2007)	(2007) https://www.wunderground.com	(2007) https://www.wunderground.com
Paracoccus	N	Extreme	Surface	Cleanroom	Class 10K		Jet Propulsion Laboratory, LA, U.S.	34.25	-118.25	Csa	Mild temperate - dry,hot summer	11–31	7–100	Checinska, A. et al. Microbiome (2015)
Paracoccus	N	Extreme	Surface	Cleanroom	Class 1K		Jet Propulsion Laboratory, LA, U.S.	34.25	-118.25	Csa	Mild temperate - dry,hot summer	11–31	7–100	Checinska, A. et al. Microbiome (2015)
Paracoccus	N	Underground	Air	Subway			Nationaltheatret station, Oslo, Norway	59.75	10.75	Dfb	Snow - fully humid, warm summer	18.2–19.3	58.7–69.9	Dybwad, M. et al. Appl Environ Microbiol (2012)	Ref	Ref
Paracoccus	N	Extreme	Surface	Cleanroom	Class 100K	Spacecraft Assembly	Jet Propulsion Laboratory High Bay 1 (JPL-SAF), LA, U.S.	34.25	-118.25	Csa	Mild temperate - dry,hot summer	11–31	7–100	Moissl, C. et al. FEMS Microbiol Ecol (2007)	(2007) https://www.wunderground.com	(2007) https://www.wunderground.com
Paracoccus	N	Extreme	Surface	Cleanroom	Class 10K	Spacecraft Assembly	Johnson Space Center Genesis Curation Laboratory (JSC-GCL), TX, U.S.	29.75	-95.25	Cfa	Mild temperate - fully humid, hot summer	11–30	19–100	Moissl, C. et al. FEMS Microbiol Ecol (2007)	(2008) https://www.wunderground.com	(2008) https://www.wunderground.com
Paracoccus	N	Extreme	Surface	Cleanroom	Class 5K	Spacecraft Assembly	Johnson Space Center Genesis Curation Laboratory (JSC-GCL), TX, U.S.	29.75	-95.25	Cfa	Mild temperate - fully humid, hot summer	11–30	19–100	Moissl, C. et al. FEMS Microbiol Ecol (2007)	(2008) https://www.wunderground.com	(2008) https://www.wunderground.com
Paracoccus	N	Outdoor	Surface	University	Door handle		University of Waterloo, Ontario, Canada	43.75	-80.75	Dfb	Snow - fully humid, warm summer	–12–22	31–100	Ross, A. A. et al. Microbiome (2015)	(Oct–Nov 2014) https://www.timeanddate.com	(Oct–Nov 2014) https://www.timeanddate.com
Pasteurella	N	Underground	Air	Concourse			Tokyo, Japan	35.75	139.75	Cfa	Mild temperate - fully humid, hot summer	22–23	34–44	Seino, K. et al. Atmos Environ (2005)	Ref	Ref
Pedobacter	N	Extreme	Surface	Inflatable Lunar/Mars Analogous Habitat (ILMAH)	Bedroom, bathroom, kitchen, laboratory		Grand Forks, ND	47.75	-97.25	Dfb	Snow - fully humid, warm summer	–27–26	20–100	Mayer, T. et al. Microbiome (2016)	(2009) https://www.wunderground.com	(2009) https://www.wunderground.com
Pedobacter	N	Outdoor	Surface	University	Door handle		University of Waterloo, Ontario, Canada	43.75	-80.75	Dfb	Snow - fully humid, warm summer	–12–22	31–100	Ross, A. A. et al. Microbiome (2015)	(Oct–Nov 2014) https://www.timeanddate.com	(Oct–Nov 2014) https://www.timeanddate.com
Pedomicrobium	N	Open_Indoor	Surface	Household	Wall	Rural	Checherta, Peru	-11.25	-77.25	BWk	Dry - Desert (cold arid)	20–33	55–98	Ruiz-Calderon, J. F. et al. Science Advances (2016)	Ref	Ref	Environmental-associated
Pedomicrobium	N	Indoor	Surface	Household	Wall	Rural	Puerto Almendra, Peru	-3.75	-73.25	Af	Tropical - Rain forest	21–32	62–97	Ruiz-Calderon, J. F. et al. Science Advances (2016)	Ref	Ref	Environmental-associated
Peptoniphilus	N	Indoor	Surface	Hospital	Urinary Catheter		University of Colorado Denver and Health Sciences Center, CO, U.S.	39.75	-105.25	BSk	Dry - Steppe (cold semi-arid)	–18–26	4–100	Frank, D. N. et al. PLOS ONE (2009)	(2009) https://www.wunderground.com	(2009) https://www.wunderground.com
Peptostreptococcus	N	Extreme	Surface	Cleanroom	Class 100K	Spacecraft Assembly	Jet Propulsion Laboratory High Bay 1 (JPL-SAF), LA, U.S.	34.25	-118.25	Csa	Mild temperate - dry,hot summer	11–31	7–100	Moissl, C. et al. FEMS Microbiol Ecol (2007)	(2007) https://www.wunderground.com	(2007) https://www.wunderground.com
Peptostreptococcus	N	Extreme	Surface	Cleanroom	Class 100K	Spacecraft Assembly	Kennedy Space Flight Center Payload Hazardous Servicing Facility (KSC-PHSF), FL, U.S.	28.25	-80.75	Cfa	Mild temperate - fully humid, hot summer	8–30	4–100	Moissl, C. et al. FEMS Microbiol Ecol (2007)	(2007) https://www.wunderground.com	(2007) https://www.wunderground.com
Pigmentiphaga	N	Extreme	Surface	Cleanroom	Class 100K	Spacecraft Assembly	Kennedy Space Flight Center Payload Hazardous Servicing Facility (KSC-PHSF), FL, U.S.	28.25	-80.75	Cfa	Mild temperate - fully humid, hot summer	8–30	4–100	Moissl, C. et al. FEMS Microbiol Ecol (2007)	(2007) https://www.wunderground.com	(2007) https://www.wunderground.com
Plesiomonas	N	Indoor	Air	University	Dormitory	HVAC filter	University of Colorado, Boulder, CO, U.S.	40.25	-105.25	Cfb	Mild temperate - fully humid, warm summer	–10–18	9–100	Luongo, J. C. et al. Indoor Air (2016)	(Feb–May 2015) https://www.wunderground.com	(Feb–May 2015) https://www.wunderground.com
Polyangium	N	Extreme	Surface	Cleanroom	Class 5K	Spacecraft Assembly	Johnson Space Center Genesis Curation Laboratory (JSC-GCL), TX, U.S.	29.75	-95.25	Cfa	Mild temperate - fully humid, hot summer	11–30	19–100	Moissl, C. et al. FEMS Microbiol Ecol (2007)	(2008) https://www.wunderground.com	(2008) https://www.wunderground.com
Pontibacter	N	Extreme	Air	Space station	HEPA filter	Environmental Control System (ECS)	International Space Station	Space	Space	na	na	18–30	20–70	Checinska, A. et al. Microbiome (2015)	http://www.spacestationresearch.com/tag/relative-humidity/
Porphyrobacter	N	na	na	na	na	na	na	na	na	na	na	na	na	Coil, D. A. et al. PeerJ (2016)	na	na	Texting study, not sequencing from real sample
Porphyromonas	N	Indoor	Surface	Household	Dust		U.S.	37.25	-95.75	Cfa	Mild temperate - fully humid, hot summer	na	na	Barberán, A. et al. Proc R Soc Lond [Biol] (2015).	na	na	Center of US for latitutde/longitude; May be more prevalent with dogs or cats
Porphyromonas	N	Indoor	Surface	Hospital	Urinary Catheter		University of Colorado Denver and Health Sciences Center, CO, U.S.	39.75	-105.25	BSk	Dry - Steppe (cold semi-arid)	–18–26	4–100	Frank, D. N. et al. PLOS ONE (2009)	(2009) https://www.wunderground.com	(2009) https://www.wunderground.com
Porphyromonas	N	Indoor	Air	Subway	Train		Barcelona, Spain	41.75	2.25	Cfb	Mild temperate - fully humid, warm summer	21–23	33–57	Triadó-Margarit, X. et al. Indoor Air (2017)	Ref	Ref	with AC
Porphyromonas	N	Indoor	Air	Subway	Train		Barcelona, Spain	41.75	2.25	Cfb	Mild temperate - fully humid, warm summer	21–26	33–57	Triadó-Margarit, X. et al. Indoor Air (2017)	Ref	Ref	no AC
Prevotella	Y	Indoor	Surface	Household	Dust		U.S.	37.25	-95.75	Cfa	Mild temperate - fully humid, hot summer	na	na	Barberán, A. et al. Proc R Soc Lond [Biol] (2015).	na	na	Center of US for latitutde/longitude; May be more prevalent with cats
Prevotella	Y	Extreme	Surface	Space Station	Debris		International Space Station	Space	Space	na	na	18–30	20–70	Checinska, A. et al. Microbiome (2015)	http://www.spacestationresearch.com/tag/relative-humidity/		Estimated Latitude/Longitude
Prevotella	Y	Extreme	Air	Space Station	HEPA filter		International Space Station	Space	Space	na	na	18–30	20–70	Checinska, A. et al. Microbiome (2015)	http://www.spacestationresearch.com/tag/relative-humidity/
Prevotella	Y	Indoor	Surface	Office	Workspace		New York City, NY, U.S.	40.75	-74.25	Cfa	Mild temperate - fully humid, hot summer	–3–31	11–100	Hewitt, K. M. et al. PLOS ONE (2012)	(2012) https://www.wunderground.com	(2012) https://www.wunderground.com	chairs, phones, computer mice, computer keyboards, and desktops
Prevotella	Y	Indoor	Surface	Office	Workspace		San Francisco, CA, U.S.	38.25	-122.75	Csb	Mild temperate - dry,warm summer	8–26	12–100	Hewitt, K. M. et al. PLOS ONE (2012)	(2012) https://www.wunderground.com	(2012) https://www.wunderground.com	chairs, phones, computer mice, computer keyboards, and desktops
Prevotella	Y	Indoor	Surface	Office	Workspace		Tucson, AZ, U.S.	32.25	-110.75	BSh	Dry - Steppe (hot semi-arid)	44-92	4–100	Hewitt, K. M. et al. PLOS ONE (2012)	(2012) https://www.wunderground.com	(2012) https://www.wunderground.com	chairs, phones, computer mice, computer keyboards, and desktops
Prevotella	Y	Indoor	Surface	Subway			Boston, MA, U.S.	42.25	-71.25	Cfa	Mild temperate - fully humid, hot summer	8.9–27.8	56–85	Hsu, T. et al. mSystems (2016)	Ref	Ref	Human oral; human gut
Prevotella	Y	Indoor	Surface	Subway	Touchscreen		Boston, MA, U.S.	42.25	-71.25	Cfa	Mild temperate - fully humid, hot summer	8.9–27.8	56–85	Hsu, T. et al. mSystems (2016)	Ref	Ref	Human oral; human gut
Prevotella	Y	Indoor	Air	University	Dormitory	HVAC filter	University of Colorado, Boulder, CO, U.S.	40.25	-105.25	Cfb	Mild temperate - fully humid, warm summer	–10–18	9–100	Luongo, J. C. et al. Indoor Air (2016)	(Feb–May 2015) https://www.wunderground.com	(Feb–May 2015) https://www.wunderground.com	May be more prevalent with women
Prevotella	Y	Indoor	Surface	Household	Wall	Urban	Iquitos, Peru	-3.75	-73.25	Af	Tropical - Rain forest	22–33	41–88	Ruiz-Calderon, J. F. et al. Science Advances (2016)	Ref	Ref	Human-associated
Prevotella	Y	Indoor	Surface	Household	Wall	Urban	Manaus, Brazil	-3.25	-60.25	Af	Tropical - Rain forest	21–33	26–83	Ruiz-Calderon, J. F. et al. Science Advances (2016)	Ref	Ref	Human-associated
Prochlorococcus	N	Outdoor	Air	Hospital	Patient Room		Providence Milwaukie Hospital, Milwaukie, OR, U.S.	45.25	-122.75	Csb	Mild temperate - dry,warm summer	10–24	30–80	Kembel, S. W. et al. ISME J (2012)	Ref	Ref
Prolinoborus	N	Extreme	Surface	Inflatable Lunar/Mars Analogous Habitat (ILMAH)	Bedroom, bathroom, kitchen, laboratory		Grand Forks, ND	47.75	-97.25	Dfb	Snow - fully humid, warm summer	–27–26	20–100	Mayer, T. et al. Microbiome (2016)	(2009) https://www.wunderground.com	(2009) https://www.wunderground.com
Propionibacterium	Y	Indoor	Air	Child-care center	Air		Edirne city, Turkey	41.75	26.75	Csa	Mild temperate - dry,hot summer	2.2–24.6	59.1–82.5	Aydogdu, H. et al. Environ Monit Assess (2010).	Ref	Ref
Propionibacterium	Y	Extreme	Surface	Space Station	Debris		International Space Station	Space	Space	na	na	18–30	20–70	Checinska, A. et al. Microbiome (2015)	http://www.spacestationresearch.com/tag/relative-humidity/
Propionibacterium	Y	Indoor	Air	University	Classroom	Air	Northeastern United States	42.75	-71.25	Dfa	Snow - fully humid, hot summer	23.1–23.9	25.5–30.6	Hospodsky, D. et al. PLOS ONE (2012)	Ref	Ref
Propionibacterium	Y	Indoor	Surface	Subway			Boston, MA, U.S.	42.25	-71.25	Cfa	Mild temperate - fully humid, hot summer	8.9–27.8	56–85	Hsu, T. et al. mSystems (2016)	Ref	Ref	Human skin
Propionibacterium	Y	Outdoor	Surface	Subway			Boston, MA, U.S.	42.25	-71.25	Cfa	Mild temperate - fully humid, hot summer	8.9–27.8	56–85	Hsu, T. et al. mSystems (2016)	Ref	Ref	Human skin
Propionibacterium	Y	Underground	Surface	Subway			Boston, MA, U.S.	42.25	-71.25	Cfa	Mild temperate - fully humid, hot summer	8.9–27.8	56–85	Hsu, T. et al. mSystems (2016)	Ref	Ref	Human skin
Propionibacterium	Y	Indoor	Surface	Household	Kitchen	Refrigerator	na	na	na	na	na	na	na	Jeon, Y.-S. et al. Curr Microbiol (2013)	na	na
Propionibacterium	Y	Indoor	Surface	Household	Bathroom	Toilet	na	na	na	na	na	na	na	Jeon, Y.-S. et al. Curr Microbiol (2013)	na	na
Propionibacterium	Y	Extreme	Water	Space Station	Water dispenser		International Space Station	Space	Space	na	na	18–30	20–70	La Duc, M. T. et al. SAE Technical Paper (2003).	http://www.spacestationresearch.com/tag/relative-humidity/
Propionibacterium	Y	Extreme	Surface	Space Station	Audio Terminal Unit (telephone), microphone, laptop, handtrail, air vent, tab, shoe, pillow, interior door trim		International Space Station	Space	Space	na	na	18–30	20–70	Lang, J. M. et al. PeerJ (2017)	http://www.spacestationresearch.com/tag/relative-humidity/
Propionibacterium	Y	Indoor	Air	Subway			Hong Kong, China	22.75	114.25	Cwa	Mild temperate - dry winter, hot summer	24–30	50–90	Leung, M. H. et al. Appl Environ Microbiol (2014)	Ref	Ref	Human skin
Propionibacterium	Y	Indoor	Air	University	Dormitory	HVAC filter	University of Colorado, Boulder, CO, U.S.	40.25	-105.25	Cfb	Mild temperate - fully humid, warm summer	–10–18	9–100	Luongo, J. C. et al. Indoor Air (2016)	(Feb–May 2015) https://www.wunderground.com	(Feb–May 2015) https://www.wunderground.com
Propionibacterium	Y	Extreme	Air	Cleanroom	ISO Class 8 pharmaceutical GMP		na	na	na	na	na	na	na	Park, H. K. et al. J Appl Microbiol (2014)	na	na
Propionibacterium	Y	Indoor	Surface	Nursing Home	Dust		Central Finland	61.75	25.75	Dfc	Snow - fully humid, cool summer	–15–11	22–100	Rintala, H. et al. BMC Microbiology (2008)	Ref	(2003) https://www.wunderground.com	Estimated Latitude/Longitude
Propionibacterium	Y	Outdoor	Surface	University	Door handle		University of Waterloo, Ontario, Canada	43.75	-80.75	Dfb	Snow - fully humid, warm summer	–12–22	31–100	Ross, A. A. et al. Microbiome (2015)	(Oct–Nov 2014) https://www.timeanddate.com	(Oct–Nov 2014) https://www.timeanddate.com
Propionibacterium	Y	Extreme	Air	Space Station	Dust		International Space Station	Space	Space	na	na	18–30	20–70	Venkateswaran, K. et al. Appl Microbiol Biotechnol (2014)	http://www.spacestationresearch.com/tag/relative-humidity/
Propionibacterium	Y	Indoor	Air	Household			Hong Kong, China	22.75	114.25	Cwa	Mild temperate - dry winter, hot summer	10–25	14–88	Wilkins, D. et al. Environ Microbiol (2016)	(Jan 2014) https://www.timeanddate.com	(Jan 2014) https://www.timeanddate.com	Human skin
Propionibacterium	Y	Indoor	Surface	Household			Hong Kong, China	22.75	114.25	Cwa	Mild temperate - dry winter, hot summer	10–25	14–88	Wilkins, D. et al. Environ Microbiol (2016)	(Jan 2014) https://www.timeanddate.com	(Jan 2014) https://www.timeanddate.com	Human skin
Proteiniphilum	N	Indoor	Air	Subway	Train		Barcelona, Spain	41.75	2.25	Cfb	Mild temperate - fully humid, warm summer	21–26	33–57	Triadó-Margarit, X. et al. Indoor Air (2017)	Ref	Ref	no AC
Proteobacterium	N	Extreme	Water	Space station	Ground-supplied water		International Space Station	Space	Space	na	na	18–30	20–70	Bruce, R. J. et al. SAE Technical Paper (2005)	http://www.spacestationresearch.com/tag/relative-humidity/
Proteobacterium	N	Extreme	Water	Space station	Ground-supplied water		International Space Station	Space	Space	na	na	18–30	20–70	Bruce, R. J. et al. SAE Technical Paper (2005)	http://www.spacestationresearch.com/tag/relative-humidity/
Pseudoalteromonas	N	Indoor	Air	Office	Workspace		San Diego, CA, U.S.	33.25	-117.25	BSk	Dry - Steppe (cold semi-arid)	12–31	8–97	Chase, J. et al. mSystems (2016).	(2015) https://www.wunderground.com	(2015) https://www.wunderground.com	Floor, ceiling, and/or wall
Pseudoalteromonas	N	Indoor	Air	Office	Workspace		Flagstaff, AZ, U.S.	35.25	-111.75	Csb	Mild temperate - dry,warm summer	14–72	6–100	Chase, J. et al. mSystems (2016).	(2015) https://www.wunderground.com	(2015) https://www.wunderground.com	Floor, ceiling, and/or wall
Pseudoalteromonas	N	Indoor	Air	Office	Workspace		Toronto, Canada	43.75	-79.25	Dfb	Snow - fully humid, warm summer	–22–27	10–100	Chase, J. et al. mSystems (2016).	(2015) https://www.wunderground.com	(2015) https://www.wunderground.com	Floor, ceiling, and/or wall
Pseudobutyrivibrio	N	Extreme	Surface	Space Station	Debris		International Space Station	Space	Space	na	na	18–30	20–70	Checinska, A. et al. Microbiome (2015)	http://www.spacestationresearch.com/tag/relative-humidity/		Estimated Latitude/Longitude
Pseudobutyrivibrio	N	Extreme	Air	Space Station	HEPA filter		International Space Station	Space	Space	na	na	18–30	20–70	Checinska, A. et al. Microbiome (2015)	http://www.spacestationresearch.com/tag/relative-humidity/
Pseudomonas	Y	Indoor	Surface	Subway			New York City, NY, U.S.	40.75	-74.25	Cfa	Mild temperate - fully humid, hot summer	–2.8–32.2	47–88	Afshinnekoo, E. et al. Cell Systems (2015).	Ref	Ref
Pseudomonas	Y	Outdoor	Surface	Subway			New York City, NY, U.S.	40.75	-74.25	Cfa	Mild temperate - fully humid, hot summer	–2.8–32.2	47–88	Afshinnekoo, E. et al. Cell Systems (2015).	Ref	Ref
Pseudomonas	Y	Underground	Surface	Subway			New York City, NY, U.S.	40.75	-74.25	Cfa	Mild temperate - fully humid, hot summer	–2.8–32.2	47–88	Afshinnekoo, E. et al. Cell Systems (2015).	Ref	Ref
Pseudomonas	Y	Indoor	Surface	Hospital	Hot water system	Tank, pipes, faucet	Pittsburgh, PA	40.25	-79.75	Cfa	Mild temperate - fully humid, hot summer	–18–27	12–100	Baron, J. L. et al. PLOS ONE (2014)	(2014) https://www.wunderground.com	(2014) https://www.wunderground.com
Pseudomonas	Y	Extreme	Water	Space craft	Reusable cargo, Water dispensing unit container	hatch handle	Space Shuttle	Space	Space	na	na	18–30	20–70	Castro, V. A. et al. Microbial Ecol (2004)	http://www.spacestationresearch.com/tag/relative-humidity/
Pseudomonas	Y	Extreme	Surface	Space craft	Reusable cargo, Water dispensing unit container	hatch handle	Space Shuttle	Space	Space	na	na	18–30	20–70	Castro, V. A. et al. Microbial Ecol (2004)	http://www.spacestationresearch.com/tag/relative-humidity/
Pseudomonas	Y	Extreme	Air	Space craft	Reusable cargo, Water dispensing unit container	hatch handle	Space Shuttle	Space	Space	na	na	18–30	20–70	Castro, V. A. et al. Microbial Ecol (2004)	http://www.spacestationresearch.com/tag/relative-humidity/
Pseudomonas	Y	Indoor	Air	Office	Workspace		San Diego, CA, U.S.	33.25	-117.25	BSk	Dry - Steppe (cold semi-arid)	12–31	8–97	Chase, J. et al. mSystems (2016).	(2015) https://www.wunderground.com	(2015) https://www.wunderground.com	Floor, ceiling, and/or wall
Pseudomonas	Y	Indoor	Air	Office	Workspace		Flagstaff, AZ, U.S.	35.25	-111.75	Csb	Mild temperate - dry,warm summer	14–72	6–100	Chase, J. et al. mSystems (2016).	(2015) https://www.wunderground.com	(2015) https://www.wunderground.com	Floor, ceiling, and/or wall
Pseudomonas	Y	Indoor	Air	Office	Workspace		Toronto, Canada	43.75	-79.25	Dfb	Snow - fully humid, warm summer	–22–27	10–100	Chase, J. et al. mSystems (2016).	(2015) https://www.wunderground.com	(2015) https://www.wunderground.com	Floor, ceiling, and/or wall
Pseudomonas	Y	Extreme	Surface	Cleanroom	Class 1K	Debris	Jet Propulsion Laboratory, LA, U.S.	34.25	-118.25	Csa	Mild temperate - dry,hot summer	11–31	7–100	Checinska, A. et al. Microbiome (2015)
Pseudomonas	Y	Extreme	Surface	Cleanroom	Class 10K	Debris	Jet Propulsion Laboratory, LA, U.S.	34.25	-118.25	Csa	Mild temperate - dry,hot summer	11–31	7–100	Checinska, A. et al. Microbiome (2015)
Pseudomonas	Y	Extreme	Surface	Space Station	Debris		International Space Station	Space	Space	na	na	18–30	20–70	Checinska, A. et al. Microbiome (2015)	http://www.spacestationresearch.com/tag/relative-humidity/
Pseudomonas	Y	Extreme	Air	Space station	Debris	Environmental Control System (ECS)	International Space Station	Space	Space	na	na	18–30	20–70	Checinska, A. et al. Microbiome (2015)	http://www.spacestationresearch.com/tag/relative-humidity/
Pseudomonas	Y	Underground	Air	Subway			Nationaltheatret station, Oslo, Norway	59.75	10.75	Dfb	Snow - fully humid, warm summer	18.2–19.3	58.7–69.9	Dybwad, M. et al. Appl Environ Microbiol (2012)	Ref	Ref
Pseudomonas	Y	Indoor	Surface	Gym	Bathroom	Showerhead	Denver, CO, U.S.	39.75	-104.75	BSk	Dry - Steppe (cold semi-arid)	–1–21	11–100	Feazel, L. M. et al. Proc Natl Acad Sci USA (2009)	(Oct 2006) https://www.wunderground.com	(Oct 2006) https://www.wunderground.com
Pseudomonas	Y	Indoor	Surface	Gym	Bathroom	Showerhead	New York City, NY, U.S.	40.75	-74.25	Cfa	Mild temperate - fully humid, hot summer	–9–29	6–100	Feazel, L. M. et al. Proc Natl Acad Sci USA (2009)	(Jan 2008; Mar, Aug 2007) https://www.wunderground.com	(Jan 2008; Mar, Aug 2007) https://www.wunderground.com	Study of examination of growth in Space, not originally found in Space
Pseudomonas	Y	Indoor	Surface	Hospital	Bathroom	Showerhead	Denver, CO, U.S.	39.75	-104.75	BSk	Dry - Steppe (cold semi-arid)	–11–13	13–100	Feazel, L. M. et al. Proc Natl Acad Sci USA (2009)	(Dec 2007) https://www.wunderground.com
Pseudomonas	Y	Indoor	Surface	Hotel	Bathroom	Showerhead	New York City, NY, U.S.	40.75	-74.25	Cfa	Mild temperate - fully humid, hot summer	–9–29	6–100	Feazel, L. M. et al. Proc Natl Acad Sci USA (2009)	(Jan 2008; Mar, Aug 2007) https://www.wunderground.com	(Jan 2008; Mar, Aug 2007) https://www.wunderground.com	Study of examination of growth in Space, not originally found in Space
Pseudomonas	Y	Indoor	Surface	Household	Bathroom	Showerhead	Denver, CO, U.S.	39.75	-104.75	BSk	Dry - Steppe (cold semi-arid)	–6–27	8–100	Feazel, L. M. et al. Proc Natl Acad Sci USA (2009)	(Mar, Jul 2007) https://www.wunderground.com
Pseudomonas	Y	Indoor	Surface	Household	Bathroom	Showerhead	Southern CO, U.S.	37.75	-105.25	BSk	Dry - Steppe (cold semi-arid)	–4–28	7–100	Feazel, L. M. et al. Proc Natl Acad Sci USA (2009)	(Mar, Jul 2007) https://www.wunderground.com	(Mar, Jul 2007) https://www.wunderground.com	Estimated Latitude/Longitude
Pseudomonas	Y	Indoor	Surface	Multiplex	Bathroom	Showerhead	Denver, CO, U.S.	39.75	-104.75	BSk	Dry - Steppe (cold semi-arid)	–1–27	8–100	Feazel, L. M. et al. Proc Natl Acad Sci USA (2009)	(Oct, Jul 2007) https://www.wunderground.com
Pseudomonas	Y	Indoor	Surface	Hospital	Urinary Catheter		University of Colorado Denver and Health Sciences Center, CO, U.S.	39.75	-105.25	BSk	Dry - Steppe (cold semi-arid)	–18–26	4–100	Frank, D. N. et al. PLOS ONE (2009)	(2009) https://www.wunderground.com	(2009) https://www.wunderground.com
Pseudomonas	Y	Indoor	Surface	Hospital	Wards of Hematology, Urology, Medicine, and Renal Transplants	non-critical Equipments	Central Portugal	39.25	-8.25	Csa	Mild temperate - dry,hot summer	na	na	Farias, G. P. et al. Antonie Leeuwenhoek (2017)	na	na
Pseudomonas	Y	Indoor	Surface	Office	Workspace		New York City, NY, U.S.	40.75	-74.25	Cfa	Mild temperate - fully humid, hot summer	–3–31	11–100	Hewitt, K. M. et al. PLOS ONE (2012)	(2012) https://www.wunderground.com	(2012) https://www.wunderground.com	chairs, phones, computer mice, computer keyboards, and desktops
Pseudomonas	Y	Indoor	Surface	Office	Workspace		San Francisco, CA, U.S.	38.25	-122.75	Csb	Mild temperate - dry,warm summer	8–26	12–100	Hewitt, K. M. et al. PLOS ONE (2012)	(2012) https://www.wunderground.com	(2012) https://www.wunderground.com	chairs, phones, computer mice, computer keyboards, and desktops
Pseudomonas	Y	Indoor	Surface	Office	Workspace		Tucson, AZ, U.S.	32.25	-110.75	BSh	Dry - Steppe (hot semi-arid)	44-92	4–100	Hewitt, K. M. et al. PLOS ONE (2012)	(2012) https://www.wunderground.com	(2012) https://www.wunderground.com	chairs, phones, computer mice, computer keyboards, and desktops
Pseudomonas	Y	Indoor	Surface	Household	Kitchen	Refrigerator	na	na	na	na	na	na	na	Jeon, Y.-S. et al. Curr Microbiol (2013)	na	na
Pseudomonas	Y	Indoor	Surface	Household	Bathroom	Toilet	na	na	na	na	na	na	na	Jeon, Y.-S. et al. Curr Microbiol (2013)	na	na
Pseudomonas	Y	Underground	Air	Subway	Worker Area	Bedroom	Seoul, Korea	37.75	126.75	Dwa	Snow - dry winter, hot summer	na	na	Kim, K. Y. et al. Ind Health (2011)	na	na
Pseudomonas	Y	Underground	Air	Subway	Passenger Area	Platform	Seoul, Korea	37.75	126.75	Dwa	Snow - dry winter, hot summer	na	na	Kim, K. Y. et al. Ind Health (2011)	na	na
Pseudomonas	Y	Indoor	Water	Hospital	Drinking water		Budapest, Hungary	47.75	19.25	Cfb	Mild temperate - fully humid, warm summer	3–18	43–100	ldi, T. F. et al. Clin Microbiol Infect (2010).	(Oct 2005) - https://www.wunderground.com	(Oct 2005) - https://www.wunderground.com
Pseudomonas	Y	Extreme	Surface	Inflatable Lunar/Mars Analogous Habitat (ILMAH)	Bedroom, bathroom, kitchen, laboratory		Grand Forks, ND	47.75	-97.25	Dfb	Snow - fully humid, warm summer	–27–26	20–100	Mayer, T. et al. Microbiome (2016)	(2009) https://www.wunderground.com	(2009) https://www.wunderground.com
Pseudomonas	Y	Extreme	Surface	Cleanroom	Class 10K	Spacecraft Assembly	Johnson Space Center Genesis Curation Laboratory (JSC-GCL), TX, U.S.	29.75	-95.25	Cfa	Mild temperate - fully humid, hot summer	11–30	19–100	Moissl, C. et al. FEMS Microbiol Ecol (2007)	(2008) https://www.wunderground.com	(2008) https://www.wunderground.com
Pseudomonas	Y	Extreme	Surface	Cleanroom	Class 5K	Spacecraft Assembly	Johnson Space Center Genesis Curation Laboratory (JSC-GCL), TX, U.S.	29.75	-95.25	Cfa	Mild temperate - fully humid, hot summer	11–30	19–100	Moissl, C. et al. FEMS Microbiol Ecol (2007)	(2008) https://www.wunderground.com	(2008) https://www.wunderground.com
Pseudomonas	Y	Extreme	Surface	Cleanroom	Class 100K	Spacecraft Assembly	Kennedy Space Flight Center Payload Hazardous Servicing Facility (KSC-PHSF), FL, U.S.	28.25	-80.75	Cfa	Mild temperate - fully humid, hot summer	8–30	4–100	Moissl, C. et al. FEMS Microbiol Ecol (2007)	(2007) https://www.wunderground.com	(2007) https://www.wunderground.com
Pseudomonas	Y	Extreme	Surface	Space station			International Space Station	Space	Space	na	na	18–30	20–70	Novikova, N. et al. Res Microbiol (2006)	http://www.spacestationresearch.com/tag/relative-humidity/
Pseudomonas	Y	na	na	na	na	na	na	na	na	na	na	na	na	Oubre, C. M. et al. in 43rd International Conference on Environmental Systems International Conference on Environmental Systems (ICES) (American Institute of Aeronautics and Astronautics, 2013)	na	na
Pseudomonas	Y	Extreme	Air	Cleanroom	ISO Class 8 pharmaceutical GMP		na	na	na	na	na	na	na	Park, H. K. et al. J Appl Microbiol (2014)	na	na
Pseudomonas	Y	Indoor	Water	Hospital	Bathroom	Shower water	Barnes-Jewish Hospital, St. Louis, MO, U.S.	38.75	-90.25	Cfa	Mild temperate - fully humid, hot summer	33–43	19–100	Perkins, S. D. et al. Appl Environ Microbiol (2009)	Ref	(2007) https://www.wunderground.com
Pseudomonas	Y	Outdoor	Surface	University	Door handle		University of Waterloo, Ontario, Canada	43.75	-80.75	Dfb	Snow - fully humid, warm summer	–12–22	31–100	Ross, A. A. et al. Microbiome (2015)	(Oct–Nov 2014) https://www.timeanddate.com	(Oct–Nov 2014) https://www.timeanddate.com
Pseudomonas	Y	Underground	Air	Concourse			Tokyo, Japan	35.75	139.75	Cfa	Mild temperate - fully humid, hot summer	22–23	34–44	Seino, K. et al. Atmos Environ (2005)	Ref	Ref
Pseudomonas	Y	Extreme	Water	Space Station	Water system		Mir Space Station	Space	Space	na	na	na	na	Song, B. et al. Microbiol Res (2005)	na	na	Study of examination of growth in Space that were originally found in Space
Pseudomonas	Y	Extreme	Air	Space Station	Dust		International Space Station	Space	Space	na	na	18–30	20–70	Venkateswaran, K. et al. Appl Microbiol Biotechnol (2014)	http://www.spacestationresearch.com/tag/relative-humidity/		Contain cultivable bacterial species
Pseudomonas	Y	Indoor	Surface	Household			Hong Kong, China	22.75	114.25	Cwa	Mild temperate - dry winter, hot summer	10–25	14–88	Wilkins, D. et al. Environ Microbiol (2016)	(Jan 2014) https://www.timeanddate.com	(Jan 2014) https://www.timeanddate.com
Pseudomonas	Y	Indoor	Air	Household			Hong Kong, China	22.75	114.25	Cwa	Mild temperate - dry winter, hot summer	10–25	14–88	Wilkins, D. et al. Environ Microbiol (2016)	(Jan 2014) https://www.timeanddate.com	(Jan 2014) https://www.timeanddate.com
Psychrobacter	N	Extreme	Air	Space station			International Space Station	Space	Space	na	na	18–30	20–70	Novikova, N. et al. Res Microbiol (2006)	http://www.spacestationresearch.com/tag/relative-humidity/
Ralstonia	Y	Extreme	Water	Space station	Condensate		International Space Station	Space	Space	na	na	18–30	20–70	Bruce, R. J. et al. SAE Technical Paper (2005)	http://www.spacestationresearch.com/tag/relative-humidity/
Ralstonia	Y	Extreme	Water	Space craft	Water dispenser		Space Shuttle	Space	Space	na	na	18–30	20–70	Castro, V. A. et al. Microbial Ecol (2004)	http://www.spacestationresearch.com/tag/relative-humidity/
Ralstonia	Y	Indoor	Air	Household	Air		Hokkaido, Japan	42.75	141.25	Dfb	Snow - fully humid, warm summer	20.8–28.6	40–70	Kang, Y. et al. Science and Technology for the Built Environment (2016)	Ref	Ref
Ralstonia	Y	Indoor	Air	Hospital	Patient Room		Providence Milwaukie Hospital, Milwaukie, OR, U.S.	45.25	-122.75	Csb	Mild temperate - dry,warm summer	10–24	30–80	Kembel, S. W. et al. ISME J (2012)	Ref	Ref	Mechanical Air flow
Ralstonia	Y	Extreme	Surface	Cleanroom	Class 100K	Mars Odyssey Spacecraft	Kennedy Space Center Spacecraft Assembly and Encapsulation Facility II (SAEF-II), FL, U.S.	28.25	-80.75	Cfa	Mild temperate - fully humid, hot summer	2–28	29–100	La Duc, M. T. et al. Environ Microbiol (2003)	(2003) https://www.wunderground.com	(2003) https://www.wunderground.com	Rhizospheric soil
Ralstonia	Y	Extreme	Surface	Cleanroom	Class 100K	Floor	Kennedy Space Center Spacecraft Assembly and Encapsulation Facility II (SAEF-II), FL, U.S.	28.25	-80.75	Cfa	Mild temperate - fully humid, hot summer	2–28	29–100	La Duc, M. T. et al. Environ Microbiol (2003)	(2003) https://www.wunderground.com	(2003) https://www.wunderground.com	Rhizospheric soil
Ralstonia	Y	Extreme	Water	Space Station	Water dispenser		International Space Station	Space	Space	na	na	18–30	20–70	La Duc, M. T. et al. SAE Technical Paper (2003).	http://www.spacestationresearch.com/tag/relative-humidity/
Ralstonia	Y	Extreme	Surface	Cleanroom	Class 100K	Spacecraft Assembly	Kennedy Space Flight Center Payload Hazardous Servicing Facility (KSC-PHSF), FL, U.S.	28.25	-80.75	Cfa	Mild temperate - fully humid, hot summer	8–30	4–100	Moissl, C. et al. FEMS Microbiol Ecol (2007)	(2007) https://www.wunderground.com	(2007) https://www.wunderground.com
Ralstonia	Y	Extreme	Water	Space Station	Water system		Mir Space Station	Space	Space	na	na	na	na	Song, B. et al. Microbiol Res (2005)	na	na	Study of examination of growth in Space that were originally found in Space
Raoultella	N	Indoor	Surface	Hospital	Wards of Hematology, Urology, Medicine, and Renal Transplants	Shower	Central Portugal	39.25	-8.25	Csa	Mild temperate - dry,hot summer	na	na	Farias, G. P. et al. Antonie Leeuwenhoek (2017)	na	na
Rhizobium	N	Extreme	Surface	Cleanroom	Class 100K	Floor	Kennedy Space Center Spacecraft Assembly and Encapsulation Facility II (SAEF-II), FL, U.S.	28.25	-80.75	Cfa	Mild temperate - fully humid, hot summer	2–28	29–100	La Duc, M. T. et al. Environ Microbiol (2003)	(2003) https://www.wunderground.com	(2003) https://www.wunderground.com	Rhizospheric root hairs and nodules
Rhizobium	N	Extreme	Surface	Cleanroom	Class 100K	Mars Odyssey Spacecraft	Kennedy Space Center Spacecraft Assembly and Encapsulation Facility II (SAEF-II), FL, U.S.	28.25	-80.75	Cfa	Mild temperate - fully humid, hot summer	2–28	29–100	La Duc, M. T. et al. Environ Microbiol (2003)	(2003) https://www.wunderground.com	(2003) https://www.wunderground.com	Rhizospheric root hairs and nodules
Rhizobium	N	Extreme	Surface	Cleanroom	Class 5K	Spacecraft Assembly	Johnson Space Center Genesis Curation Laboratory (JSC-GCL), TX, U.S.	29.75	-95.25	Cfa	Mild temperate - fully humid, hot summer	11–30	19–100	Moissl, C. et al. FEMS Microbiol Ecol (2007)	(2008) https://www.wunderground.com	(2008) https://www.wunderground.com
Rhizobium	N	Extreme	Surface	Cleanroom	Class 100K	Spacecraft Assembly	Kennedy Space Flight Center Payload Hazardous Servicing Facility (KSC-PHSF), FL, U.S.	28.25	-80.75	Cfa	Mild temperate - fully humid, hot summer	8–30	4–100	Moissl, C. et al. FEMS Microbiol Ecol (2007)	(2007) https://www.wunderground.com	(2007) https://www.wunderground.com
Rhodobacter	N	Indoor	Air	Household			Hong Kong, China	22.75	114.25	Cwa	Mild temperate - dry winter, hot summer	10–25	14–88	Wilkins, D. et al. Environ Microbiol (2016)	(Jan 2014) https://www.timeanddate.com	(Jan 2014) https://www.timeanddate.com
Rhodococcus	N	Underground	Air	Subway			Nationaltheatret station, Oslo, Norway	59.75	10.75	Dfb	Snow - fully humid, warm summer	18.2–19.3	58.7–69.9	Dybwad, M. et al. Appl Environ Microbiol (2012)	Ref	Ref
Rhodococcus	N	Extreme	Surface	Inflatable Lunar/Mars Analogous Habitat (ILMAH)	Bedroom, bathroom, kitchen, laboratory		Grand Forks, ND	47.75	-97.25	Dfb	Snow - fully humid, warm summer	–27–26	20–100	Mayer, T. et al. Microbiome (2016)	(2009) https://www.wunderground.com	(2009) https://www.wunderground.com
Rhodococcus	N	Outdoor	Air	Park			Eugene, OR, U.S.	44.25	-123.25	Csb	Mild temperate - dry,warm summer	9–36	13–93	Mhuireach, G. et al. Sci Total Environ (2016)	(July 2013) https://www.timeanddate.com	(July 2013) https://www.timeanddate.com
Rhodopila	N	Outdoor	Air	Park			Eugene, OR, U.S.	44.25	-123.25	Csb	Mild temperate - dry,warm summer	9–36	13–93	Mhuireach, G. et al. Sci Total Environ (2016)	(July 2013) https://www.timeanddate.com	(July 2013) https://www.timeanddate.com
Rhodoplanes	N	Extreme	Surface	Cleanroom	Class 1K	Spacecraft Assembly	Johnson Space Center Genesis Curation Laboratory (JSC-GCL), TX, U.S.	29.75	-95.25	Cfa	Mild temperate - fully humid, hot summer	11–30	19–100	Moissl, C. et al. FEMS Microbiol Ecol (2007)	(2008) https://www.wunderground.com	(2008) https://www.wunderground.com
Rhodopseudomonas	N	Indoor	Surface	University	Classroom	Wall	University of Oregon, Eugene, OR, U.S.	44.25	-123.25	Csb	Mild temperate - dry,warm summer	9–33	20–94	Meadow, J. F. et al. Microbiome (2014)	(Aug 2011) https://www.timeanddate.com	(Aug 2011) https://www.timeanddate.com	Drinking water-associated
Rhodopseudomonas	N	Extreme	Surface	Cleanroom	Class 100K	Spacecraft Assembly	Kennedy Space Flight Center Payload Hazardous Servicing Facility (KSC-PHSF), FL, U.S.	28.25	-80.75	Cfa	Mild temperate - fully humid, hot summer	8–30	4–100	Moissl, C. et al. FEMS Microbiol Ecol (2007)	(2007) https://www.wunderground.com	(2007) https://www.wunderground.com
Rickettsia	N	Indoor	Surface	Household	Dust		U.S.	37.25	-95.75	Cfa	Mild temperate - fully humid, hot summer	na	na	Barberán, A. et al. Proc R Soc Lond [Biol] (2015).	na	na	Center of US for latitutde/longitude; Household insect-associated
Rickettsia	N	Indoor	Air	Office	Workspace		San Diego, CA, U.S.	33.25	-117.25	BSk	Dry - Steppe (cold semi-arid)	12–31	8–97	Chase, J. et al. mSystems (2016).	(2015) https://www.wunderground.com	(2015) https://www.wunderground.com	Floor, ceiling, and/or wall
Rickettsia	N	Indoor	Air	Office	Workspace		Flagstaff, AZ, U.S.	35.25	-111.75	Csb	Mild temperate - dry,warm summer	14–72	6–100	Chase, J. et al. mSystems (2016).	(2015) https://www.wunderground.com	(2015) https://www.wunderground.com	Floor, ceiling, and/or wall
Rickettsia	N	Indoor	Air	Office	Workspace		Toronto, Canada	43.75	-79.25	Dfb	Snow - fully humid, warm summer	–22–27	10–100	Chase, J. et al. mSystems (2016).	(2015) https://www.wunderground.com	(2015) https://www.wunderground.com	Floor, ceiling, and/or wall
Rickettsiella	N	Open_Indoor	Surface	Household	Floor	Rural	Checherta, Peru	-11.25	-77.25	BWk	Dry - Desert (cold arid)	20–33	55–98	Ruiz-Calderon, J. F. et al. Science Advances (2016)	Ref	Ref	Arthropod-associated
Roseburia	N	Indoor	Surface	Household	Dust		U.S.	37.25	-95.75	Cfa	Mild temperate - fully humid, hot summer	na	na	Barberán, A. et al. Proc R Soc Lond [Biol] (2015).	na	na	Center of US for latitutde/longitude; May be more prevalent with men
Roseburia	N	Indoor	Surface	University	Bathroom		North Life Sciences building, San Diego State University (SDSU), CA, U.S.	33.25	-117.25	BSk	Dry - Steppe (cold semi-arid)	11–20	7–100	Gibbons, S. M. et al. Appl Environ Microbiol (2015)	(Nov,2011–Jan,2012) https://www.wunderground.com	(Nov,2011–Jan,2012) https://www.wunderground.com	May be more prevalent with men
Roseburia	N	Indoor	Air	University	Dormitory	HVAC filter	University of Colorado, Boulder, CO, U.S.	40.25	-105.25	Cfb	Mild temperate - fully humid, warm summer	–10–18	9–100	Luongo, J. C. et al. Indoor Air (2016)	(Feb–May 2015) https://www.wunderground.com	(Feb–May 2015) https://www.wunderground.com
Roseburia	N	Extreme	Surface	Cleanroom	Class 100K	Spacecraft Assembly	Jet Propulsion Laboratory High Bay 1 (JPL-SAF), LA, U.S.	34.25	-118.25	Csa	Mild temperate - dry,hot summer	11–31	7–100	Moissl, C. et al. FEMS Microbiol Ecol (2007)	(2007) https://www.wunderground.com	(2007) https://www.wunderground.com
Roseburia	N	Extreme	Air	Space Station	Dust		International Space Station	Space	Space	na	na	18–30	20–70	Venkateswaran, K. et al. Appl Microbiol Biotechnol (2014)	http://www.spacestationresearch.com/tag/relative-humidity/
Roseobacter	N	Extreme	Surface	Cleanroom	Class 100K	Spacecraft Assembly	Jet Propulsion Laboratory High Bay 1 (JPL-SAF), LA, U.S.	34.25	-118.25	Csa	Mild temperate - dry,hot summer	11–31	7–100	Moissl, C. et al. FEMS Microbiol Ecol (2007)	(2007) https://www.wunderground.com	(2007) https://www.wunderground.com
Roseobacter	N	Extreme	Surface	Cleanroom	Class 10K	Spacecraft Assembly	Johnson Space Center Genesis Curation Laboratory (JSC-GCL), TX, U.S.	29.75	-95.25	Cfa	Mild temperate - fully humid, hot summer	11–30	19–100	Moissl, C. et al. FEMS Microbiol Ecol (2007)	(2008) https://www.wunderground.com	(2008) https://www.wunderground.com
Roseobacter	N	Extreme	Surface	Cleanroom	Class 5K	Spacecraft Assembly	Johnson Space Center Genesis Curation Laboratory (JSC-GCL), TX, U.S.	29.75	-95.25	Cfa	Mild temperate - fully humid, hot summer	11–30	19–100	Moissl, C. et al. FEMS Microbiol Ecol (2007)	(2008) https://www.wunderground.com	(2008) https://www.wunderground.com
Roseomonas	N	Indoor	Surface	Office	Dust		University of Oregon, Eugene, OR, U.S.	44.25	-123.25	Csb	Mild temperate - dry,warm summer	–5–27	13–100	Kembel, S. W. et al. PLOS ONE (2014)	(2014) https://www.wunderground.com	(2014) https://www.wunderground.com
Roseomonas	N	Indoor	Surface	University	Classroom	Floor	University of Oregon, Eugene, OR, U.S.	44.25	-123.25	Csb	Mild temperate - dry,warm summer	9–33	20–94	Meadow, J. F. et al. Microbiome (2014)	(Aug 2011) https://www.timeanddate.com	(Aug 2011) https://www.timeanddate.com	Human blood; water-cooling system-associated
Roseomonas	N	Extreme	Surface	Cleanroom	Class 10K	Spacecraft Assembly	Johnson Space Center Genesis Curation Laboratory (JSC-GCL), TX, U.S.	29.75	-95.25	Cfa	Mild temperate - fully humid, hot summer	11–30	19–100	Moissl, C. et al. FEMS Microbiol Ecol (2007)	(2008) https://www.wunderground.com	(2008) https://www.wunderground.com
Roseomonas	N	Extreme	Surface	Cleanroom	Class 1K	Spacecraft Assembly	Johnson Space Center Genesis Curation Laboratory (JSC-GCL), TX, U.S.	29.75	-95.25	Cfa	Mild temperate - fully humid, hot summer	11–30	19–100	Moissl, C. et al. FEMS Microbiol Ecol (2007)	(2008) https://www.wunderground.com	(2008) https://www.wunderground.com
Roseomonas	N	Extreme	Surface	Cleanroom	Class 5K	Spacecraft Assembly	Johnson Space Center Genesis Curation Laboratory (JSC-GCL), TX, U.S.	29.75	-95.25	Cfa	Mild temperate - fully humid, hot summer	11–30	19–100	Moissl, C. et al. FEMS Microbiol Ecol (2007)	(2008) https://www.wunderground.com	(2008) https://www.wunderground.com
Rothia	N	Indoor	Surface	Household	Dust		U.S.	37.25	-95.75	Cfa	Mild temperate - fully humid, hot summer	na	na	Barberán, A. et al. Proc R Soc Lond [Biol] (2015).	na	na	Center of US for latitutde/longitude;
Rothia	N	Outdoor	Surface	Subway			Boston, MA, U.S.	42.25	-71.25	Cfa	Mild temperate - fully humid, hot summer	8.9–27.8	56–85	Hsu, T. et al. mSystems (2016)	Ref	Ref	Human oral
Rothia	N	Indoor	Surface	Subway			Boston, MA, U.S.	42.25	-71.25	Cfa	Mild temperate - fully humid, hot summer	8.9–27.8	56–85	Hsu, T. et al. mSystems (2016)	Ref	Ref	Human oral
Rothia	N	Indoor	Surface	Subway	Grips		Boston, MA, U.S.	42.25	-71.25	Cfa	Mild temperate - fully humid, hot summer	8.9–27.8	56–85	Hsu, T. et al. mSystems (2016)	Ref	Ref	Human oral
Rothia	N	Indoor	Surface	Subway	Touchscreen		Boston, MA, U.S.	42.25	-71.25	Cfa	Mild temperate - fully humid, hot summer	8.9–27.8	56–85	Hsu, T. et al. mSystems (2016)	Ref	Ref	Human oral
Rothia	N	Underground	Surface	Subway			Boston, MA, U.S.	42.25	-71.25	Cfa	Mild temperate - fully humid, hot summer	8.9–27.8	56–85	Hsu, T. et al. mSystems (2016)	Ref	Ref	Human oral
Rothia	N	Extreme	Air	Space Station	Dust		International Space Station	Space	Space	na	na	18–30	20–70	Venkateswaran, K. et al. Appl Microbiol Biotechnol (2014)	http://www.spacestationresearch.com/tag/relative-humidity/
Rubellimicrobium	N	Extreme	Surface	Cleanroom	Class 10K		Jet Propulsion Laboratory, LA, U.S.	34.25	-118.25	Csa	Mild temperate - dry,hot summer	11–31	7–100	Checinska, A. et al. Microbiome (2015)
Rubellimicrobium	N	Extreme	Surface	Cleanroom	Class 1K		Jet Propulsion Laboratory, LA, U.S.	34.25	-118.25	Csa	Mild temperate - dry,hot summer	11–31	7–100	Checinska, A. et al. Microbiome (2015)
Rubrobacter	N	Indoor	Surface	Multiplex	Bathroom	Showerhead	Denver, CO, U.S.	39.75	-104.75	BSk	Dry - Steppe (cold semi-arid)	–1–27	8–100	Feazel, L. M. et al. Proc Natl Acad Sci USA (2009)	(Oct, Jul 2007) https://www.wunderground.com
Rubrobacter	N	Indoor	Surface	Household	Bathroom	Showerhead	Denver, CO, U.S.	39.75	-104.75	BSk	Dry - Steppe (cold semi-arid)	–6–27	8–100	Feazel, L. M. et al. Proc Natl Acad Sci USA (2009)	(Mar, Jul 2007) https://www.wunderground.com
Rubrobacter	N	Extreme	Surface	Cleanroom	Class 10K	Spacecraft Assembly	Johnson Space Center Genesis Curation Laboratory (JSC-GCL), TX, U.S.	29.75	-95.25	Cfa	Mild temperate - fully humid, hot summer	11–30	19–100	Moissl, C. et al. FEMS Microbiol Ecol (2007)	(2008) https://www.wunderground.com	(2008) https://www.wunderground.com
Rubrobacter	N	Extreme	Surface	Cleanroom	Class 5K	Spacecraft Assembly	Johnson Space Center Genesis Curation Laboratory (JSC-GCL), TX, U.S.	29.75	-95.25	Cfa	Mild temperate - fully humid, hot summer	11–30	19–100	Moissl, C. et al. FEMS Microbiol Ecol (2007)	(2008) https://www.wunderground.com	(2008) https://www.wunderground.com
Ruminococcus	N	Indoor	Surface	Subway	Seat		Boston, MA, U.S.	42.25	-71.25	Cfa	Mild temperate - fully humid, hot summer	8.9–27.8	56–85	Hsu, T. et al. mSystems (2016)	Ref	Ref	Human gut
Ruminococcus	N	Indoor	Surface	Subway	Touchscreen		Boston, MA, U.S.	42.25	-71.25	Cfa	Mild temperate - fully humid, hot summer	8.9–27.8	56–85	Hsu, T. et al. mSystems (2016)	Ref	Ref	Human gut
Ruminococcus	N	Extreme	Surface	Cleanroom	Class 100K	Spacecraft Assembly	Jet Propulsion Laboratory High Bay 1 (JPL-SAF), LA, U.S.	34.25	-118.25	Csa	Mild temperate - dry,hot summer	11–31	7–100	Moissl, C. et al. FEMS Microbiol Ecol (2007)	(2007) https://www.wunderground.com	(2007) https://www.wunderground.com
Ruminococcus	N	Extreme	Air	Space Station	Dust		International Space Station	Space	Space	na	na	18–30	20–70	Venkateswaran, K. et al. Appl Microbiol Biotechnol (2014)	http://www.spacestationresearch.com/tag/relative-humidity/
Saccharopolyspora	N	Open_Indoor	Surface	Household	Wall	Rural	Checherta, Peru	-11.25	-77.25	BWk	Dry - Desert (cold arid)	20–33	55–98	Ruiz-Calderon, J. F. et al. Science Advances (2016)	Ref	Ref	Environmental-associated
Saccharopolyspora	N	Indoor	Surface	Household	Wall	Rural	Puerto Almendra, Peru	-3.75	-73.25	Af	Tropical - Rain forest	21–32	62–97	Ruiz-Calderon, J. F. et al. Science Advances (2016)	Ref	Ref	Environmental-associated
Salmonella	N	Indoor	Surface	Household	Kitchen		Boulder, CO, U.S.	40.25	-105.25	Cfb	Mild temperate - fully humid, warm summer	3–19	6–100	Flores, G. E. et al. Environ Microbiol (2013).	(Sept 2011) - https://www.usclimatedata.com	(Sept 2011) - https://www.timeanddate.com	Low abs
Salmonella	N	Indoor	Surface	University	Classroom	Floor	University of Oregon, Eugene, OR, U.S.	44.25	-123.25	Csb	Mild temperate - dry,warm summer	9–33	20–94	Meadow, J. F. et al. Microbiome (2014)	(Aug 2011) https://www.timeanddate.com	(Aug 2011) https://www.timeanddate.com	Phyllosphere-associated
Salmonella	N	Indoor	Surface	Household	Kitchen		Culiacan, Sinaloa, Mexico	24.75	-107.25	BSh	Dry - Steppe (hot semi-arid)	52–100	21–100	Medrano-Félix, A. et al. J Appl Microbiol (2011)	(2010) https://www.timeanddate.com	(2010) https://www.timeanddate.com
Salmonella	N	na	na	na	na	na	na	na	na	na	na	na	na	Oubre, C. M. et al. in 43rd International Conference on Environmental Systems International Conference on Environmental Systems (ICES) (American Institute of Aeronautics and Astronautics, 2013)	na	na
Sediminicoccus	N	Outdoor	Air	Parking Lot			Eugene, OR, U.S.	44.25	-123.25	Csb	Mild temperate - dry,warm summer	9–36	13–93	Mhuireach, G. et al. Sci Total Environ (2016)	(July 2013) https://www.timeanddate.com	(July 2013) https://www.timeanddate.com	Found in soils and plant surfaces
Selenomonas	N	Extreme	Surface	Space Station	Audio Terminal Unit (telephone), microphone, laptop, handtrail, air vent, tab, shoe, pillow, interior door trim		International Space Station	Space	Space	na	na	18–30	20–70	Lang, J. M. et al. PeerJ (2017)	http://www.spacestationresearch.com/tag/relative-humidity/
Serratia	N	Extreme	Surface	Cleanroom	Class 10K	Spacecraft Assembly	Johnson Space Center Genesis Curation Laboratory (JSC-GCL), TX, U.S.	29.75	-95.25	Cfa	Mild temperate - fully humid, hot summer	11–30	19–100	Moissl, C. et al. FEMS Microbiol Ecol (2007)	(2008) https://www.wunderground.com	(2008) https://www.wunderground.com
Serratia	N	Indoor	Surface	Nursing Home	Dust		Central Finland	61.75	25.75	Dfc	Snow - fully humid, cool summer	–15–11	22–100	Rintala, H. et al. BMC Microbiology (2008)	Ref	(2003) https://www.wunderground.com	Estimated Latitude/Longitude
Serratia	N	Indoor	Surface	Household	Wall	Urban	Iquitos, Peru	-3.75	-73.25	Af	Tropical - Rain forest	22–33	41–88	Ruiz-Calderon, J. F. et al. Science Advances (2016)	Ref	Ref	Human-associated
Serratia	N	Indoor	Surface	Household	Wall	Urban	Manaus, Brazil	-3.25	-60.25	Af	Tropical - Rain forest	21–33	26–83	Ruiz-Calderon, J. F. et al. Science Advances (2016)	Ref	Ref	Human-associated
Shigella	N	Indoor	Surface	Hospital	Intensive Care Unit	Intravascular catheter	Royal Brisbane and Women’s Hospital, Queensland, Australia	-27.75	153.25	Cfa	Mild temperate - fully humid, hot summer	na	na	Zhang, L. et al. BMC Microbiology (2010)	na	na
Skermanella	N	Extreme	Surface	Cleanroom	Class 10K	Spacecraft Assembly	Johnson Space Center Genesis Curation Laboratory (JSC-GCL), TX, U.S.	29.75	-95.25	Cfa	Mild temperate - fully humid, hot summer	11–30	19–100	Moissl, C. et al. FEMS Microbiol Ecol (2007)	(2008) https://www.wunderground.com	(2008) https://www.wunderground.com
Solibacillus	N	Extreme	Air	Space station	HEPA filter	Environmental Control System (ECS)	International Space Station	Space	Space	na	na	18–30	20–70	Checinska, A. et al. Microbiome (2015)	http://www.spacestationresearch.com/tag/relative-humidity/
Sphingobacterium	N	Extreme	Water	Space Station	Water system		Mir Space Station	Space	Space	na	na	na	na	Song, B. et al. Microbiol Res (2005)	na	na	Study of examination of growth in Space that were originally found in Space
Sphingobium	N	Extreme	Surface	Space Station	Debris		International Space Station	Space	Space	na	na	18–30	20–70	Checinska, A. et al. Microbiome (2015)	http://www.spacestationresearch.com/tag/relative-humidity/		Estimated Latitude/Longitude
Sphingobium	N	Extreme	Surface	Cleanroom	Class 10K		Jet Propulsion Laboratory, LA, U.S.	34.25	-118.25	Csa	Mild temperate - dry,hot summer	11–31	7–100	Checinska, A. et al. Microbiome (2015)
Sphingobium	N	Extreme	Surface	Cleanroom	Class 1K		Jet Propulsion Laboratory, LA, U.S.	34.25	-118.25	Csa	Mild temperate - dry,hot summer	11–31	7–100	Checinska, A. et al. Microbiome (2015)			Study of examination of growth in Space, not originally found in Space
Sphingobium	N	Indoor	Air	Subway			Hong Kong, China	22.75	114.25	Cwa	Mild temperate - dry winter, hot summer	24–30	50–90	Leung, M. H. et al. Appl Environ Microbiol (2014)	Ref	Ref	Soil-associated
Sphingomonas	Y	Indoor	Surface	Hospital	Hot water system	Tank, pipes, faucet	Pittsburgh, PA	40.25	-79.75	Cfa	Mild temperate - fully humid, hot summer	–18–27	12–100	Baron, J. L. et al. PLOS ONE (2014)	(2014) https://www.wunderground.com	(2014) https://www.wunderground.com	Study of examination of growth in Space, not originally found in Space
Sphingomonas	Y	Extreme	Water	Space station	Contingency Water Containers		International Space Station	Space	Space	na	na	18–30	20–70	Bruce, R. J. et al. SAE Technical Paper (2005)	http://www.spacestationresearch.com/tag/relative-humidity/
Sphingomonas	Y	Extreme	Water	Space station	Condensate		International Space Station	Space	Space	na	na	18–30	20–70	Bruce, R. J. et al. SAE Technical Paper (2005)	http://www.spacestationresearch.com/tag/relative-humidity/
Sphingomonas	Y	Extreme	Water	Space station	Condensate		International Space Station	Space	Space	na	na	18–30	20–70	Bruce, R. J. et al. SAE Technical Paper (2005)	http://www.spacestationresearch.com/tag/relative-humidity/
Sphingomonas	Y	Extreme	Water	Space craft	Humidity condensate processor, water dispensing unit, contingency water containers		Space Shuttle	Space	Space	na	na	18–30	20–70	Castro, V. A. et al. Microbial Ecol (2004)	http://www.spacestationresearch.com/tag/relative-humidity/
Sphingomonas	Y	Extreme	Surface	Space Station	Debris		International Space Station	Space	Space	na	na	18–30	20–70	Checinska, A. et al. Microbiome (2015)	http://www.spacestationresearch.com/tag/relative-humidity/		Bromate and idodine-reducing bact
Sphingomonas	Y	Indoor	Surface	Condo_apartment	Bathroom	Showerhead	Denver, CO, U.S.	39.75	-104.75	BSk	Dry - Steppe (cold semi-arid)	20–27	8–100	Feazel, L. M. et al. Proc Natl Acad Sci USA (2009)	(Jul 2007) https://www.wunderground.com
Sphingomonas	Y	Indoor	Surface	Duplex	Bathroom	Showerhead	Denver, CO, U.S.	39.75	-104.75	BSk	Dry - Steppe (cold semi-arid)	20–27	8–100	Feazel, L. M. et al. Proc Natl Acad Sci USA (2009)	(Jul 2007) https://www.wunderground.com
Sphingomonas	Y	Indoor	Surface	Gym	Bathroom	Showerhead	Denver, CO, U.S.	39.75	-104.75	BSk	Dry - Steppe (cold semi-arid)	–1–21	11–100	Feazel, L. M. et al. Proc Natl Acad Sci USA (2009)	(Oct 2006) https://www.wunderground.com	(Oct 2006) https://www.wunderground.com
Sphingomonas	Y	Indoor	Surface	Gym	Bathroom	Showerhead	New York City, NY, U.S.	40.75	-74.25	Cfa	Mild temperate - fully humid, hot summer	–9–29	6–100	Feazel, L. M. et al. Proc Natl Acad Sci USA (2009)	(Jan 2008; Mar, Aug 2007) https://www.wunderground.com	(Jan 2008; Mar, Aug 2007) https://www.wunderground.com
Sphingomonas	Y	Indoor	Surface	Hospital	Bathroom	Showerhead	Denver, CO, U.S.	39.75	-104.75	BSk	Dry - Steppe (cold semi-arid)	–11–13	13–100	Feazel, L. M. et al. Proc Natl Acad Sci USA (2009)	(Dec 2007) https://www.wunderground.com
Sphingomonas	Y	Indoor	Surface	Hotel	Bathroom	Showerhead	New York City, NY, U.S.	40.75	-74.25	Cfa	Mild temperate - fully humid, hot summer	–9–29	6–100	Feazel, L. M. et al. Proc Natl Acad Sci USA (2009)	(Jan 2008; Mar, Aug 2007) https://www.wunderground.com	(Jan 2008; Mar, Aug 2007) https://www.wunderground.com	Estimated Latitude/Longitude
Sphingomonas	Y	Indoor	Surface	Hotel	Bathroom	Showerhead	TN, U.S.	35.75	-86.75	Cfa	Mild temperate - fully humid, hot summer	27–34	18–93	Feazel, L. M. et al. Proc Natl Acad Sci USA (2009)	(Aug 2008) https://www.wunderground.com	(Aug 2008) https://www.wunderground.com	Estimated Latitude/Longitude
Sphingomonas	Y	Indoor	Surface	Household	Bathroom	Showerhead	Denver, CO, U.S.	39.75	-104.75	BSk	Dry - Steppe (cold semi-arid)	–6–27	8–100	Feazel, L. M. et al. Proc Natl Acad Sci USA (2009)	(Mar, Jul 2007) https://www.wunderground.com
Sphingomonas	Y	Indoor	Surface	Household	Bathroom	Showerhead	Southern CO, U.S.	37.75	-105.25	BSk	Dry - Steppe (cold semi-arid)	–4–28	7–100	Feazel, L. M. et al. Proc Natl Acad Sci USA (2009)	(Mar, Jul 2007) https://www.wunderground.com	(Mar, Jul 2007) https://www.wunderground.com	Estimated Latitude/Longitude
Sphingomonas	Y	Indoor	Surface	Hospital	Urinary Catheter		University of Colorado Denver and Health Sciences Center, CO, U.S.	39.75	-105.25	BSk	Dry - Steppe (cold semi-arid)	–18–26	4–100	Frank, D. N. et al. PLOS ONE (2009)	(2009) https://www.wunderground.com	(2009) https://www.wunderground.com
Sphingomonas	Y	Indoor	Surface	Hospital	Wards of Hematology, Urology, Medicine, and Renal Transplants	non-critical Equipments	Central Portugal	39.25	-8.25	Csa	Mild temperate - dry,hot summer	6–17	41–100	Farias, G. P. et al. Antonie Leeuwenhoek (2017)	(Nov 2012–Jan 2013) https://www.wunderground.com	(Nov 2012–Jan 2013) https://www.wunderground.com	Mimics Brucella sp. which is a deadly pathogen; Ochrobactrum causes hyperuricen
Sphingomonas	Y	Indoor	Air	University	Classroom	Air	Northeastern United States	42.75	-71.25	Dfa	Snow - fully humid, hot summer	23.1–23.9	25.5–30.6	Hospodsky, D. et al. PLOS ONE (2012)	Ref	Ref
Sphingomonas	Y	Indoor	Surface	Subway			Boston, MA, U.S.	42.25	-71.25	Cfa	Mild temperate - fully humid, hot summer	8.9–27.8	56–85	Hsu, T. et al. mSystems (2016)	Ref	Ref	Found in soils and sediments
Sphingomonas	Y	Outdoor	Surface	Subway			Boston, MA, U.S.	42.25	-71.25	Cfa	Mild temperate - fully humid, hot summer	8.9–27.8	56–85	Hsu, T. et al. mSystems (2016)	Ref	Ref	Found in soils and sediments
Sphingomonas	Y	Underground	Surface	Subway			Boston, MA, U.S.	42.25	-71.25	Cfa	Mild temperate - fully humid, hot summer	8.9–27.8	56–85	Hsu, T. et al. mSystems (2016)	Ref	Ref	Found in soils and sediments
Sphingomonas	Y	Outdoor	Surface	Subway	Touchscreen		Boston, MA, U.S.	42.25	-71.25	Cfa	Mild temperate - fully humid, hot summer	8.9–27.8	56–85	Hsu, T. et al. mSystems (2016)	Ref	Ref
Sphingomonas	Y	Underground	Air	Subway			Seoul, Korea	37.75	126.75	Dwa	Snow - dry winter, hot summer	23.6–28.7	46.2–52.7	Hwang, S. H. et al. Atmos Environ (2014)	Ref	Ref
Sphingomonas	Y	Indoor	Surface	Household	Bathroom	Shower curtain	Boulder, CO, U.S.	40.25	-105.25	Cfb	Mild temperate - fully humid, warm summer	25	6–100	Kelley, S. T. et al. Appl Environ Microbiol (2004)	Ref	(Sept 2011) - https://www.timeanddate.com
Sphingomonas	Y	Indoor	Surface	Office	Dust		University of Oregon, Eugene, OR, U.S.	44.25	-123.25	Csb	Mild temperate - dry,warm summer	–5–27	13–100	Kembel, S. W. et al. PLOS ONE (2014)	(2014) https://www.wunderground.com	(2014) https://www.wunderground.com
Sphingomonas	Y	Extreme	Water	Space Station	Water dispenser		International Space Station	Space	Space	na	na	18–30	20–70	La Duc, M. T. et al. SAE Technical Paper (2003).	http://www.spacestationresearch.com/tag/relative-humidity/		Estimated Latitude/Longitude
Sphingomonas	Y	Extreme	Surface	Space Station	Audio Terminal Unit (telephone), microphone, laptop, handtrail, air vent, tab, shoe, pillow, interior door trim		International Space Station	Space	Space	na	na	18–30	20–70	Lang, J. M. et al. PeerJ (2017)	http://www.spacestationresearch.com/tag/relative-humidity/
Sphingomonas	Y	Extreme	Surface	Inflatable Lunar/Mars Analogous Habitat (ILMAH)	Bedroom, bathroom, kitchen, laboratory		Grand Forks, ND	47.75	-97.25	Dfb	Snow - fully humid, warm summer	–27–26	20–100	Mayer, T. et al. Microbiome (2016)	(2009) https://www.wunderground.com	(2009) https://www.wunderground.com
Sphingomonas	Y	Indoor	Air	University	Classroom	Air	University of Oregon, Eugene, OR, U.S.	44.25	-123.25	Csb	Mild temperate - dry,warm summer	9–33	20–94	Meadow, J. F. et al. Indoor Air (2014)	(Aug 2011) https://www.timeanddate.com	(Aug 2011) https://www.timeanddate.com
Sphingomonas	Y	Outdoor	Air	Park			Eugene, OR, U.S.	44.25	-123.25	Csb	Mild temperate - dry,warm summer	9–36	13–93	Mhuireach, G. et al. Sci Total Environ (2016)	(July 2013) https://www.timeanddate.com	(July 2013) https://www.timeanddate.com	Found in soils and plant surfaces
Sphingomonas	Y	Outdoor	Air	Parking Lot			Eugene, OR, U.S.	44.25	-123.25	Csb	Mild temperate - dry,warm summer	9–36	13–93	Mhuireach, G. et al. Sci Total Environ (2016)	(July 2013) https://www.timeanddate.com	(July 2013) https://www.timeanddate.com	Found in soils and plant surfaces
Sphingomonas	Y	Extreme	Surface	Cleanroom	Class 100K	Spacecraft Assembly	Jet Propulsion Laboratory High Bay 1 (JPL-SAF), LA, U.S.	34.25	-118.25	Csa	Mild temperate - dry,hot summer	11–31	7–100	Moissl, C. et al. FEMS Microbiol Ecol (2007)	(2007) https://www.wunderground.com	(2007) https://www.wunderground.com
Sphingomonas	Y	Extreme	Surface	Cleanroom	Class 1K	Spacecraft Assembly	Johnson Space Center Genesis Curation Laboratory (JSC-GCL), TX, U.S.	29.75	-95.25	Cfa	Mild temperate - fully humid, hot summer	11–30	19–100	Moissl, C. et al. FEMS Microbiol Ecol (2007)	(2008) https://www.wunderground.com	(2008) https://www.wunderground.com
Sphingomonas	Y	Extreme	Surface	Cleanroom	Class 5K	Spacecraft Assembly	Johnson Space Center Genesis Curation Laboratory (JSC-GCL), TX, U.S.	29.75	-95.25	Cfa	Mild temperate - fully humid, hot summer	11–30	19–100	Moissl, C. et al. FEMS Microbiol Ecol (2007)	(2008) https://www.wunderground.com	(2008) https://www.wunderground.com
Sphingomonas	Y	Extreme	Surface	Cleanroom	Class 100K	Spacecraft Assembly	Kennedy Space Flight Center Payload Hazardous Servicing Facility (KSC-PHSF), FL, U.S.	28.25	-80.75	Cfa	Mild temperate - fully humid, hot summer	8–30	4–100	Moissl, C. et al. FEMS Microbiol Ecol (2007)	(2007) https://www.wunderground.com	(2007) https://www.wunderground.com
Sphingomonas	Y	Outdoor	Surface	University	Door handle		University of Waterloo, Ontario, Canada	43.75	-80.75	Dfb	Snow - fully humid, warm summer	–12–22	31–100	Ross, A. A. et al. Microbiome (2015)	(Oct–Nov 2014) https://www.timeanddate.com	(Oct–Nov 2014) https://www.timeanddate.com
Sphingomonas	Y	Extreme	Water	Space Station	Water system		Mir Space Station	Space	Space	na	na	na	na	Song, B. et al. Microbiol Res (2005)	na	na	Study of examination of growth in Space that were originally found in Space
Sphingomonas	Y	Indoor	Surface	Hospital	Bathroom	Showerhead	Ohio, U.S.	40.25	-82.75	Cfa	Mild temperate - fully humid, hot summer	20	16–100	Soto-Giron, M. J. et al. Appl Environ Microbiol (2016).	Ref	(2012) https://www.wunderground.com
Sphingomonas	Y	Extreme	Air	Space Station	Dust		International Space Station	Space	Space	na	na	18–30	20–70	Venkateswaran, K. et al. Appl Microbiol Biotechnol (2014)	http://www.spacestationresearch.com/tag/relative-humidity/
Sphingomonas	Y	Indoor	Surface	Household			Hong Kong, China	22.75	114.25	Cwa	Mild temperate - dry winter, hot summer	10–25	14–88	Wilkins, D. et al. Environ Microbiol (2016)	(Jan 2014) https://www.timeanddate.com	(Jan 2014) https://www.timeanddate.com
Sphingomonas	Y	Indoor	Air	Household			Hong Kong, China	22.75	114.25	Cwa	Mild temperate - dry winter, hot summer	10–25	14–88	Wilkins, D. et al. Environ Microbiol (2016)	(Jan 2014) https://www.timeanddate.com	(Jan 2014) https://www.timeanddate.com
Sphingopyxis	N	Extreme	Surface	Cleanroom	Class 100K	Spacecraft Assembly	Kennedy Space Flight Center Payload Hazardous Servicing Facility (KSC-PHSF), FL, U.S.	28.25	-80.75	Cfa	Mild temperate - fully humid, hot summer	8–30	4–100	Moissl, C. et al. FEMS Microbiol Ecol (2007)	(2007) https://www.wunderground.com	(2007) https://www.wunderground.com
Sphingosinicella	N	Extreme	Surface	Cleanroom	Class 1K	Spacecraft Assembly	Johnson Space Center Genesis Curation Laboratory (JSC-GCL), TX, U.S.	29.75	-95.25	Cfa	Mild temperate - fully humid, hot summer	11–30	19–100	Moissl, C. et al. FEMS Microbiol Ecol (2007)	(2008) https://www.wunderground.com	(2008) https://www.wunderground.com
Sphingosinicella	N	Extreme	Surface	Cleanroom	Class 5K	Spacecraft Assembly	Johnson Space Center Genesis Curation Laboratory (JSC-GCL), TX, U.S.	29.75	-95.25	Cfa	Mild temperate - fully humid, hot summer	11–30	19–100	Moissl, C. et al. FEMS Microbiol Ecol (2007)	(2008) https://www.wunderground.com	(2008) https://www.wunderground.com
Spirosoma	N	Extreme	Surface	Cleanroom	Class 1K	Debris	Jet Propulsion Laboratory, LA, U.S.	34.25	-118.25	Csa	Mild temperate - dry,hot summer	11–31	7–100	Checinska, A. et al. Microbiome (2015)			Study of examination of growth in Space, not originally found in Space
Spirosoma	N	Extreme	Surface	Cleanroom	Class 10K	Debris	Jet Propulsion Laboratory, LA, U.S.	34.25	-118.25	Csa	Mild temperate - dry,hot summer	11–31	7–100	Checinska, A. et al. Microbiome (2015)
Sporosarcina	N	Indoor	Surface	Household	Dust		U.S.	37.25	-95.75	Cfa	Mild temperate - fully humid, hot summer	na	na	Barberán, A. et al. Proc R Soc Lond [Biol] (2015).	na	na	Center of US for latitutde/longitude; May be more prevalent with cats
Staphylococcus	Y	Indoor	Water	Hospital	Therapy pool		Midwestern, U.S.	43.25	-106.25	BSk	Dry - Steppe (cold semi-arid)	25-30	25-40	Angenent, L. T. et al. Proc Natl Acad Sci USA (2005)	Ref	Ref	Latitude and Longitude are estimated
Staphylococcus	Y	Indoor	Air	Child-care center	Air		Edirne city, Turkey	41.75	26.75	Csa	Mild temperate - dry,hot summer	2.2–24.6	59.1–82.5	Aydogdu, H. et al. Environ Monit Assess (2010).	Ref	Ref
Staphylococcus	Y	Indoor	Surface	Household	Dust		U.S.	37.25	-95.75	Cfa	Mild temperate - fully humid, hot summer	na	na	Barberán, A. et al. Proc R Soc Lond [Biol] (2015).	na	na	Center of US for latitutde/longitude; Human skin
Staphylococcus	Y	Extreme	Air	Space craft	Reusable cargo container, hardware	floor filter, ceiling air diffuser, advanced video interface unit, printer, buffer interface assembly, multi use tether end effector, service module, U.S. Laboratory Module	Space Shuttle	Space	Space	na	na	18–30	20–70	Castro, V. A. et al. Microbial Ecol (2004)	http://www.spacestationresearch.com/tag/relative-humidity/
Staphylococcus	Y	Extreme	Surface	Space craft	Reusable cargo container, hardware	floor filter, ceiling air diffuser, advanced video interface unit, printer, buffer interface assembly, multi use tether end effector, service module, U.S. Laboratory Module	Space Shuttle	Space	Space	na	na	18–30	20–70	Castro, V. A. et al. Microbial Ecol (2004)	http://www.spacestationresearch.com/tag/relative-humidity/
Staphylococcus	Y	Indoor	Air	Office	Workspace		San Diego, CA, U.S.	33.25	-117.25	BSk	Dry - Steppe (cold semi-arid)	12–31	8–97	Chase, J. et al. mSystems (2016).	(2015) https://www.wunderground.com	(2015) https://www.wunderground.com	Floor, ceiling, and/or wall
Staphylococcus	Y	Indoor	Air	Office	Workspace		Flagstaff, AZ, U.S.	35.25	-111.75	Csb	Mild temperate - dry,warm summer	14–72	6–100	Chase, J. et al. mSystems (2016).	(2015) https://www.wunderground.com	(2015) https://www.wunderground.com	Floor, ceiling, and/or wall
Staphylococcus	Y	Extreme	Surface	Space Station	Debris		International Space Station	Space	Space	na	na	18–30	20–70	Checinska, A. et al. Microbiome (2015)	http://www.spacestationresearch.com/tag/relative-humidity/
Staphylococcus	Y	Extreme	Air	Space station	Debris	Environmental Control System (ECS)	International Space Station	Space	Space	na	na	18–30	20–70	Checinska, A. et al. Microbiome (2015)	http://www.spacestationresearch.com/tag/relative-humidity/
Staphylococcus	Y	Underground	Air	Subway			Nationaltheatret station, Oslo, Norway	59.75	10.75	Dfb	Snow - fully humid, warm summer	18.2–19.3	58.7–69.9	Dybwad, M. et al. Appl Environ Microbiol (2012)	Ref	Ref
Staphylococcus	Y	Indoor	Surface	Gym	Bathroom	Showerhead	Denver, CO, U.S.	39.75	-104.75	BSk	Dry - Steppe (cold semi-arid)	–1–21	11–100	Feazel, L. M. et al. Proc Natl Acad Sci USA (2009)	(Oct 2006) https://www.wunderground.com	(Oct 2006) https://www.wunderground.com
Staphylococcus	Y	Indoor	Surface	Gym	Bathroom	Showerhead	New York City, NY, U.S.	40.75	-74.25	Cfa	Mild temperate - fully humid, hot summer	–9–29	6–100	Feazel, L. M. et al. Proc Natl Acad Sci USA (2009)	(Jan 2008; Mar, Aug 2007) https://www.wunderground.com	(Jan 2008; Mar, Aug 2007) https://www.wunderground.com
Staphylococcus	Y	Indoor	Surface	Gym	Bathroom	Showerhead	New York City, NY, U.S.	40.75	-74.25	Cfa	Mild temperate - fully humid, hot summer	–9–29	6–100	Feazel, L. M. et al. Proc Natl Acad Sci USA (2009)	(Jan 2008; Mar, Aug 2007) https://www.wunderground.com	(Jan 2008; Mar, Aug 2007) https://www.wunderground.com
Staphylococcus	Y	Indoor	Surface	Hospital	Bathroom	Showerhead	Denver, CO, U.S.	39.75	-104.75	BSk	Dry - Steppe (cold semi-arid)	–11–13	13–100	Feazel, L. M. et al. Proc Natl Acad Sci USA (2009)	(Dec 2007) https://www.wunderground.com
Staphylococcus	Y	Indoor	Surface	Hotel	Bathroom	Showerhead	IL, U.S.	40.75	-89.25	Dfa	Snow - fully humid, hot summer	18–29	28–93	Feazel, L. M. et al. Proc Natl Acad Sci USA (2009)	(Jul 2007) https://www.wunderground.com	(July 2007) https://www.wunderground.com
Staphylococcus	Y	Indoor	Surface	Hotel	Bathroom	Showerhead	ND, U.S.	47.75	-101.25	Dfb	Snow - fully humid, warm summer	17–31	20–100	Feazel, L. M. et al. Proc Natl Acad Sci USA (2009)	(Jul 2007) https://www.wunderground.com	(July 2007) https://www.wunderground.com	Estimated Latitude/Longitude
Staphylococcus	Y	Indoor	Surface	Hotel	Bathroom	Showerhead	TN, U.S.	35.75	-86.75	Cfa	Mild temperate - fully humid, hot summer	27–34	18–93	Feazel, L. M. et al. Proc Natl Acad Sci USA (2009)	(Aug 2008) https://www.wunderground.com	(Aug 2008) https://www.wunderground.com	Estimated Latitude/Longitude
Staphylococcus	Y	Indoor	Surface	Household	Bathroom	Showerhead	Denver, CO, U.S.	39.75	-104.75	BSk	Dry - Steppe (cold semi-arid)	–6–27	8–100	Feazel, L. M. et al. Proc Natl Acad Sci USA (2009)	(Mar, Jul 2007) https://www.wunderground.com
Staphylococcus	Y	Indoor	Surface	Household	Bathroom	Showerhead	Southern CO, U.S.	37.75	-105.25	BSk	Dry - Steppe (cold semi-arid)	–4–28	7–100	Feazel, L. M. et al. Proc Natl Acad Sci USA (2009)	(Mar, Jul 2007) https://www.wunderground.com	(Mar, Jul 2007) https://www.wunderground.com	Estimated Latitude/Longitude
Staphylococcus	Y	Indoor	Surface	Hospital	Urinary Catheter		University of Colorado Denver and Health Sciences Center, CO, U.S.	39.75	-105.25	BSk	Dry - Steppe (cold semi-arid)	–18–26	4–100	Frank, D. N. et al. PLOS ONE (2009)	(2009) https://www.wunderground.com	(2009) https://www.wunderground.com
Staphylococcus	Y	Indoor	Surface	Hospital	Wards of Hematology, Urology, Medicine, and Renal Transplants	non-critical Equipments	Central Portugal	39.25	-8.25	Csa	Mild temperate - dry,hot summer	na	na	Farias, G. P. et al. Antonie Leeuwenhoek (2017)	(Nov 2012–Jan 2013) https://www.wunderground.com	(Nov 2012–Jan 2013) https://www.wunderground.com
Staphylococcus	Y	Indoor	Air	University	Classroom	Air	Northeastern United States	42.75	-71.25	Dfa	Snow - fully humid, hot summer	6–17	41–100	Hospodsky, D. et al. PLOS ONE (2012)	Ref	Ref
Staphylococcus	Y	Indoor	Surface	Subway			Boston, MA, U.S.	42.25	-71.25	Cfa	Mild temperate - fully humid, hot summer	8.9–27.8	56–85	Hsu, T. et al. mSystems (2016)	Ref	Ref
Staphylococcus	Y	Underground	Air	Subway			Seoul, Korea	37.75	126.75	Dwa	Snow - dry winter, hot summer	22.8–27.9	45–52.7	Hwang, S. H. et al. Atmos Environ (2014)	Ref	Ref
Staphylococcus	Y	Indoor	Surface	Household	Bathroom	Toilet	na	na	na	na	na	na	na	Jeon, Y.-S. et al. Curr Microbiol (2013)	na	na
Staphylococcus	Y	Indoor	Air	Household	Air		Hokkaido, Japan	42.75	141.25	Dfb	Snow - fully humid, warm summer	20.8–28.6	40–70	Kang, Y. et al. Science and Technology for the Built Environment (2016)	Ref	Ref
Staphylococcus	Y	Indoor	Air	Hospital	Patient Room		Providence Milwaukie Hospital, Milwaukie, OR, U.S.	45.25	-122.75	Csb	Mild temperate - dry,warm summer	10–24	30–80	Kembel, S. W. et al. ISME J (2012)	Ref	Ref	Mechanical Air flow
Staphylococcus	Y	Indoor	Surface	University	Classroom	Dust	University of Oregon, Eugene, OR, U.S.	44.25	-123.25	Csb	Mild temperate - dry,warm summer	–5–27	13–100	Kembel, S. W. et al. PLOS ONE (2014)	(2014) https://www.wunderground.com	(2014) https://www.wunderground.com
Staphylococcus	Y	Underground	Air	Subway	Worker Area	Station office, Bedroom, Ticket office, Drivers Seat	Seoul, Korea	37.75	126.75	Dwa	Snow - dry winter, hot summer	na	na	Kim, K. Y. et al. Ind Health (2011)	na	na
Staphylococcus	Y	Underground	Air	Subway	Passenger Area	Station precinct, Inside Train, Platform	Seoul, Korea	37.75	126.75	Dwa	Snow - dry winter, hot summer	na	na	Kim, K. Y. et al. Ind Health (2011)	na	na
Staphylococcus	Y	Extreme	Surface	Cleanroom	Class 100K	Floor	Kennedy Space Center Spacecraft Assembly and Encapsulation Facility II (SAEF-II), FL, U.S.	28.25	-80.75	Cfa	Mild temperate - fully humid, hot summer	2–28	29–100	La Duc, M. T. et al. Environ Microbiol (2003)	(2003) https://www.wunderground.com	(2003) https://www.wunderground.com
Staphylococcus	Y	Extreme	Surface	Space Station	Audio Terminal Unit (telephone), microphone, laptop, handtrail, air vent, tab, shoe, pillow, interior door trim		International Space Station	Space	Space	na	na	18–30	20–70	Lang, J. M. et al. PeerJ (2017)	http://www.spacestationresearch.com/tag/relative-humidity/
Staphylococcus	Y	Indoor	Air	Subway			Hong Kong, China	22.75	114.25	Cwa	Mild temperate - dry winter, hot summer	24–30	50–90	Leung, M. H. et al. Appl Environ Microbiol (2014)	Ref	Ref	Human skin
Staphylococcus	Y	Extreme	Surface	Inflatable Lunar/Mars Analogous Habitat (ILMAH)	Bedroom, bathroom, kitchen, laboratory		Grand Forks, ND	47.75	-97.25	Dfb	Snow - fully humid, warm summer	–27–26	20–100	Mayer, T. et al. Microbiome (2016)	(2009) https://www.wunderground.com	(2009) https://www.wunderground.com
Staphylococcus	Y	Indoor	Air	University	Classroom	Air	University of Oregon, Eugene, OR, U.S.	44.25	-123.25	Csb	Mild temperate - dry,warm summer	9–33	20–94	Meadow, J. F. et al. Indoor Air (2014)	(Aug 2011) https://www.timeanddate.com	(Aug 2011) https://www.timeanddate.com
Staphylococcus	Y	Indoor	Surface	University	Classroom	Chair	University of Oregon, Eugene, OR, U.S.	44.25	-123.25	Csb	Mild temperate - dry,warm summer	9–33	20–94	Meadow, J. F. et al. Microbiome (2014)	(Aug 2011) https://www.timeanddate.com	(Aug 2011) https://www.timeanddate.com	Human skin; human urinary tract
Staphylococcus	Y	Indoor	Surface	Household	Kitchen		Culiacan, Sinaloa, Mexico	24.75	-107.25	BSh	Dry - Steppe (hot semi-arid)	52–100	21–100	Medrano-Félix, A. et al. J Appl Microbiol (2011)	(2010) https://www.timeanddate.com	(2010) https://www.timeanddate.com
Staphylococcus	Y	Extreme	Surface	Cleanroom	Class 100K	Spacecraft Assembly	Jet Propulsion Laboratory High Bay 1 (JPL-SAF), LA, U.S.	34.25	-118.25	Csa	Mild temperate - dry,hot summer	11–31	7–100	Moissl, C. et al. FEMS Microbiol Ecol (2007)	(2007) https://www.wunderground.com	(2007) https://www.wunderground.com
Staphylococcus	Y	Extreme	Surface	Cleanroom	Class 10K	Spacecraft Assembly	Johnson Space Center Genesis Curation Laboratory (JSC-GCL), TX, U.S.	29.75	-95.25	Cfa	Mild temperate - fully humid, hot summer	11–30	19–100	Moissl, C. et al. FEMS Microbiol Ecol (2007)	(2008) https://www.wunderground.com	(2008) https://www.wunderground.com
Staphylococcus	Y	Extreme	Surface	Cleanroom	Class 1K	Spacecraft Assembly	Johnson Space Center Genesis Curation Laboratory (JSC-GCL), TX, U.S.	29.75	-95.25	Cfa	Mild temperate - fully humid, hot summer	11–30	19–100	Moissl, C. et al. FEMS Microbiol Ecol (2007)	(2008) https://www.wunderground.com	(2008) https://www.wunderground.com
Staphylococcus	Y	Extreme	Surface	Cleanroom	Class 5K	Spacecraft Assembly	Johnson Space Center Genesis Curation Laboratory (JSC-GCL), TX, U.S.	29.75	-95.25	Cfa	Mild temperate - fully humid, hot summer	11–30	19–100	Moissl, C. et al. FEMS Microbiol Ecol (2007)	(2008) https://www.wunderground.com	(2008) https://www.wunderground.com
Staphylococcus	Y	Extreme	Surface	Cleanroom	Class 100K	Spacecraft Assembly	Kennedy Space Flight Center Payload Hazardous Servicing Facility (KSC-PHSF), FL, U.S.	28.25	-80.75	Cfa	Mild temperate - fully humid, hot summer	8–30	4–100	Moissl, C. et al. FEMS Microbiol Ecol (2007)	(2007) https://www.wunderground.com	(2007) https://www.wunderground.com
Staphylococcus	Y	Extreme	Air	Space station			International Space Station	Space	Space	na	na	18–30	20–70	Novikova, N. et al. Res Microbiol (2006)	http://www.spacestationresearch.com/tag/relative-humidity/
Staphylococcus	Y	Extreme	Surface	Space station			International Space Station	Space	Space	na	na	18–30	20–70	Novikova, N. et al. Res Microbiol (2006)	http://www.spacestationresearch.com/tag/relative-humidity/
Staphylococcus	Y	Extreme	Air	Cleanroom	ISO Class 8 pharmaceutical GMP		na	na	na	na	na	na	na	Park, H. K. et al. J Appl Microbiol (2014)	na	na
Staphylococcus	Y	Extreme	Surface	Cleanroom	ISO Class 8 pharmaceutical GMP		na	na	na	na	na	na	na	Park, H. K. et al. J Appl Microbiol (2014)	na	na
Staphylococcus	Y	Extreme	Air	Space craft			Space Shuttle	Space	Space	na	na	18–30	20–70	Pierson, D. L. Gravit Space Res (2001)	http://www.spacestationresearch.com/tag/relative-humidity/		review type paper - Genera below are from the study of examination of growth in Space that were originally found in Space
Staphylococcus	Y	Extreme	Surface	Space craft			Space Shuttle	Space	Space	na	na	18–30	20–70	Pierson, D. L. Gravit Space Res (2001)	http://www.spacestationresearch.com/tag/relative-humidity/		review type paper - Genera below are from the study of examination of growth in Space that were originally found in Space
Staphylococcus	Y	Extreme	Air	Space Station			Mir Space Station	Space	Space	na	na	na	na	Pierson, D. L. Gravit Space Res (2001)	na	na	review type paper - Genera below are from the study of examination of growth in Space that were originally found in Space
Staphylococcus	Y	Extreme	Surface	Space Station			Mir Space Station	Space	Space	na	na	na	na	Pierson, D. L. Gravit Space Res (2001)	na	na	review type paper - Genera below are from the study of examination of growth in Space that were originally found in Space
Staphylococcus	Y	Indoor	Surface	Nursing Home	Dust		Central Finland	61.75	25.75	Dfc	Snow - fully humid, cool summer	–15–11	22–100	Rintala, H. et al. BMC Microbiology (2008)	Ref	(2003) https://www.wunderground.com	Estimated Latitude/Longitude
Staphylococcus	Y	Outdoor	Surface	University	Door handle		University of Waterloo, Ontario, Canada	43.75	-80.75	Dfb	Snow - fully humid, warm summer	–12–22	31–100	Ross, A. A. et al. Microbiome (2015)	(Oct–Nov 2014) https://www.timeanddate.com	(Oct–Nov 2014) https://www.timeanddate.com
Staphylococcus	Y	Underground	Air	Concourse			Tokyo, Japan	35.75	139.75	Cfa	Mild temperate - fully humid, hot summer	22–23	34–44	Seino, K. et al. Atmos Environ (2005)	Ref	Ref
Staphylococcus	Y	Outdoor	Air	Subway	Lobby		Barcelona, Spain	41.75	2.25	Cfb	Mild temperate - fully humid, warm summer	21–24	32–38	Triadó-Margarit, X. et al. Indoor Air (2017)	Ref	Ref
Staphylococcus	Y	Outdoor	Air	Subway	Platform		Barcelona, Spain	41.75	2.25	Cfb	Mild temperate - fully humid, warm summer	21–24	32–38	Triadó-Margarit, X. et al. Indoor Air (2017)	Ref	Ref
Staphylococcus	Y	Indoor	Air	Subway	Train		Barcelona, Spain	41.75	2.25	Cfb	Mild temperate - fully humid, warm summer	21–23	33–57	Triadó-Margarit, X. et al. Indoor Air (2017)	Ref	Ref	with AC
Staphylococcus	Y	Indoor	Air	Subway	Train		Barcelona, Spain	41.75	2.25	Cfb	Mild temperate - fully humid, warm summer	21–26	33–57	Triadó-Margarit, X. et al. Indoor Air (2017)	Ref	Ref	no AC
Staphylococcus	Y	Extreme	Air	Space Station	Dust		International Space Station	Space	Space	na	na	18–30	20–70	Venkateswaran, K. et al. Appl Microbiol Biotechnol (2014)	http://www.spacestationresearch.com/tag/relative-humidity/		Contain cultivable bacterial species
Staphylococcus	Y	Indoor	Surface	Household			Hong Kong, China	22.75	114.25	Cwa	Mild temperate - dry winter, hot summer	10–25	14–88	Wilkins, D. et al. Environ Microbiol (2016)	(Jan 2014) https://www.timeanddate.com	(Jan 2014) https://www.timeanddate.com
Staphylococcus	Y	Indoor	Air	Household			Hong Kong, China	22.75	114.25	Cwa	Mild temperate - dry winter, hot summer	10–25	14–88	Wilkins, D. et al. Environ Microbiol (2016)	(Jan 2014) https://www.timeanddate.com	(Jan 2014) https://www.timeanddate.com
Staphylococcus	Y	Indoor	Surface	Hospital	Intensive Care Unit	Intravascular catheter	Royal Brisbane and Women’s Hospital, Queensland, Australia	-27.75	153.25	Cfa	Mild temperate - fully humid, hot summer	na	na	Zhang, L. et al. BMC Microbiology (2010)	na	na
Stenotrophomonas	Y	Indoor	Surface	Subway			New York City, NY, U.S.	40.75	-74.25	Cfa	Mild temperate - fully humid, hot summer	–2.8–32.2	47–88	Afshinnekoo, E. et al. Cell Systems (2015).	Ref	Ref
Stenotrophomonas	Y	Outdoor	Surface	Subway			New York City, NY, U.S.	40.75	-74.25	Cfa	Mild temperate - fully humid, hot summer	–2.8–32.2	47–88	Afshinnekoo, E. et al. Cell Systems (2015).	Ref	Ref
Stenotrophomonas	Y	Underground	Surface	Subway			New York City, NY, U.S.	40.75	-74.25	Cfa	Mild temperate - fully humid, hot summer	–2.8–32.2	47–88	Afshinnekoo, E. et al. Cell Systems (2015).	Ref	Ref
Stenotrophomonas	Y	Extreme	Surface	Space Station	Debris		International Space Station	Space	Space	na	na	18–30	20–70	Checinska, A. et al. Microbiome (2015)	http://www.spacestationresearch.com/tag/relative-humidity/		Common enteric bacteria
Stenotrophomonas	Y	Extreme	Water	Space Station	Water dispenser		International Space Station	Space	Space	na	na	18–30	20–70	La Duc, M. T. et al. SAE Technical Paper (2003).	http://www.spacestationresearch.com/tag/relative-humidity/
Stenotrophomonas	Y	Extreme	Surface	Inflatable Lunar/Mars Analogous Habitat (ILMAH)	Bedroom, bathroom, kitchen, laboratory		Grand Forks, ND	47.75	-97.25	Dfb	Snow - fully humid, warm summer	–27–26	20–100	Mayer, T. et al. Microbiome (2016)	(2009) https://www.wunderground.com	(2009) https://www.wunderground.com
Stenotrophomonas	Y	Extreme	Surface	Cleanroom	Class 10K	Spacecraft Assembly	Johnson Space Center Genesis Curation Laboratory (JSC-GCL), TX, U.S.	29.75	-95.25	Cfa	Mild temperate - fully humid, hot summer	11–30	19–100	Moissl, C. et al. FEMS Microbiol Ecol (2007)	(2008) https://www.wunderground.com	(2008) https://www.wunderground.com
Stenotrophomonas	Y	Extreme	Surface	Cleanroom	Class 5K	Spacecraft Assembly	Johnson Space Center Genesis Curation Laboratory (JSC-GCL), TX, U.S.	29.75	-95.25	Cfa	Mild temperate - fully humid, hot summer	11–30	19–100	Moissl, C. et al. FEMS Microbiol Ecol (2007)	(2008) https://www.wunderground.com	(2008) https://www.wunderground.com
Stenotrophomonas	Y	Extreme	Water	Space Station	Water system		Mir Space Station	Space	Space	na	na	na	na	Song, B. et al. Microbiol Res (2005)	na	na	Study of examination of growth in Space that were originally found in Space
Stenotrophomonas	Y	Indoor	Surface	Hospital	Intensive Care Unit	Intravascular catheter	Royal Brisbane and Women’s Hospital, Queensland, Australia	-27.75	153.25	Cfa	Mild temperate - fully humid, hot summer	na	na	Zhang, L. et al. BMC Microbiology (2010)	na	na
Stomatococcus	N	Indoor	Air	Child-care center	Air		Edirne city, Turkey	41.75	26.75	Csa	Mild temperate - dry,hot summer	2.2–24.6	59.1–82.5	Aydogdu, H. et al. Environ Monit Assess (2010).	Ref	Ref
Streptococcus	Y	Indoor	Water	Hospital	Therapy pool		Midwestern, U.S.	43.25	-106.25	BSk	Dry - Steppe (cold semi-arid)	25-30	25-40	Angenent, L. T. et al. Proc Natl Acad Sci USA (2005)	Ref	Ref	Latitude and Longitude are estimated
Streptococcus	Y	Indoor	Air	Child-care center	Air		Edirne city, Turkey	41.75	26.75	Csa	Mild temperate - dry,hot summer	2.2–24.6	59.1–82.5	Aydogdu, H. et al. Environ Monit Assess (2010).	Ref	Ref
Streptococcus	Y	Indoor	Surface	Household	Dust		U.S.	37.25	-95.75	Cfa	Mild temperate - fully humid, hot summer	na	na	Barberán, A. et al. Proc R Soc Lond [Biol] (2015).	na	na	Center of US for latitutde/longitude; Human skin
Streptococcus	Y	Outdoor	Surface	Household	Dust		U.S.	37.25	-95.75	Cfa	Mild temperate - fully humid, hot summer	na	na	Barberán, A. et al. Proc R Soc Lond [Biol] (2015).	na	na	Center of US for latitutde/longitude; Human skin
Streptococcus	Y	Indoor	Surface	Gym	Bathroom	Showerhead	New York City, NY, U.S.	40.75	-74.25	Cfa	Mild temperate - fully humid, hot summer	–9–29	6–100	Feazel, L. M. et al. Proc Natl Acad Sci USA (2009)	(Jan 2008; Mar, Aug 2007) https://www.wunderground.com	(Jan 2008; Mar, Aug 2007) https://www.wunderground.com
Streptococcus	Y	Indoor	Surface	Gym	Bathroom	Showerhead	New York City, NY, U.S.	40.75	-74.25	Cfa	Mild temperate - fully humid, hot summer	–9–29	6–100	Feazel, L. M. et al. Proc Natl Acad Sci USA (2009)	(Jan 2008; Mar, Aug 2007) https://www.wunderground.com	(Jan 2008; Mar, Aug 2007) https://www.wunderground.com
Streptococcus	Y	Indoor	Surface	Hospital	Bathroom	Showerhead	Denver, CO, U.S.	39.75	-104.75	BSk	Dry - Steppe (cold semi-arid)	–11–13	13–100	Feazel, L. M. et al. Proc Natl Acad Sci USA (2009)	(Dec 2007) https://www.wunderground.com
Streptococcus	Y	Indoor	Surface	Hotel	Bathroom	Showerhead	IL, U.S.	40.75	-89.25	Dfa	Snow - fully humid, hot summer	18–29	28–93	Feazel, L. M. et al. Proc Natl Acad Sci USA (2009)	(Jul 2007) https://www.wunderground.com	(July 2007) https://www.wunderground.com
Streptococcus	Y	Indoor	Surface	Hotel	Bathroom	Showerhead	New York City, NY, U.S.	40.75	-74.25	Cfa	Mild temperate - fully humid, hot summer	–9–29	6–100	Feazel, L. M. et al. Proc Natl Acad Sci USA (2009)	(Jan 2008; Mar, Aug 2007) https://www.wunderground.com	(Jan 2008; Mar, Aug 2007) https://www.wunderground.com
Streptococcus	Y	Indoor	Surface	Multiplex	Bathroom	Showerhead	Denver, CO, U.S.	39.75	-104.75	BSk	Dry - Steppe (cold semi-arid)	–1–27	8–100	Feazel, L. M. et al. Proc Natl Acad Sci USA (2009)	(Oct, Jul 2007) https://www.wunderground.com
Streptococcus	Y	Indoor	Surface	Hospital	Urinary Catheter		University of Colorado Denver and Health Sciences Center, CO, U.S.	39.75	-105.25	BSk	Dry - Steppe (cold semi-arid)	–18–26	4–100	Frank, D. N. et al. PLOS ONE (2009)	(2009) https://www.wunderground.com	(2009) https://www.wunderground.com
Streptococcus	Y	Indoor	Surface	Office	Workspace		New York City, NY, U.S.	40.75	-74.25	Cfa	Mild temperate - fully humid, hot summer	–3–31	11–100	Hewitt, K. M. et al. PLOS ONE (2012)	(2012) https://www.wunderground.com	(2012) https://www.wunderground.com	chairs, phones, computer mice, computer keyboards, and desktops
Streptococcus	Y	Indoor	Surface	Office	Workspace		San Francisco, CA, U.S.	38.25	-122.75	Csb	Mild temperate - dry,warm summer	8–26	12–100	Hewitt, K. M. et al. PLOS ONE (2012)	(2012) https://www.wunderground.com	(2012) https://www.wunderground.com	chairs, phones, computer mice, computer keyboards, and desktops
Streptococcus	Y	Indoor	Surface	Office	Workspace		Tucson, AZ, U.S.	32.25	-110.75	BSh	Dry - Steppe (hot semi-arid)	44-92	4–100	Hewitt, K. M. et al. PLOS ONE (2012)	(2012) https://www.wunderground.com	(2012) https://www.wunderground.com	chairs, phones, computer mice, computer keyboards, and desktops
Streptococcus	Y	Indoor	Air	University	Classroom	Air	Northeastern United States	42.75	-71.25	Dfa	Snow - fully humid, hot summer	23.1–23.9	25.5–30.6	Hospodsky, D. et al. PLOS ONE (2012)	Ref	Ref
Streptococcus	Y	Indoor	Surface	Subway			Boston, MA, U.S.	42.25	-71.25	Cfa	Mild temperate - fully humid, hot summer	8.9–27.8	56–85	Hsu, T. et al. mSystems (2016)	Ref	Ref	Human oral
Streptococcus	Y	Indoor	Surface	Subway	Touchscreen		Boston, MA, U.S.	42.25	-71.25	Cfa	Mild temperate - fully humid, hot summer	8.9–27.8	56–85	Hsu, T. et al. mSystems (2016)	Ref	Ref	Human oral
Streptococcus	Y	Indoor	Surface	Household	Bathroom	Toilet	na	na	na	na	na	na	na	Jeon, Y.-S. et al. Curr Microbiol (2013)	na	na
Streptococcus	Y	Indoor	Surface	Office	Dust		University of Oregon, Eugene, OR, U.S.	44.25	-123.25	Csb	Mild temperate - dry,warm summer	–5–27	13–100	Kembel, S. W. et al. PLOS ONE (2014)	(2014) https://www.wunderground.com	(2014) https://www.wunderground.com
Streptococcus	Y	Underground	Air	Subway	Worker Area	Station office, Bedroom, Ticket office, Drivers Seat	Seoul, Korea	37.75	126.75	Dwa	Snow - dry winter, hot summer	na	na	Kim, K. Y. et al. Ind Health (2011)	na	na
Streptococcus	Y	Underground	Air	Subway	Passenger Area	Station precinct, Inside Train, Platform	Seoul, Korea	37.75	126.75	Dwa	Snow - dry winter, hot summer	na	na	Kim, K. Y. et al. Ind Health (2011)	na	na
Streptococcus	Y	Extreme	Surface	Cleanroom	Class 100K	Floor	Kennedy Space Center Spacecraft Assembly and Encapsulation Facility II (SAEF-II), FL, U.S.	28.25	-80.75	Cfa	Mild temperate - fully humid, hot summer	2–28	29–100	La Duc, M. T. et al. Environ Microbiol (2003)	(2003) https://www.wunderground.com	(2003) https://www.wunderground.com	Dust, water, food, skin and mucosa of warm-blooded vertebrates
Streptococcus	Y	Extreme	Surface	Cleanroom	Class 100K	Mars Odyssey Spacecraft	Kennedy Space Center Spacecraft Assembly and Encapsulation Facility II (SAEF-II), FL, U.S.	28.25	-80.75	Cfa	Mild temperate - fully humid, hot summer	2–28	29–100	La Duc, M. T. et al. Environ Microbiol (2003)	(2003) https://www.wunderground.com	(2003) https://www.wunderground.com	Dust, water, food, skin and mucosa of warm-blooded vertebrates
Streptococcus	Y	Extreme	Surface	Space Station	Audio Terminal Unit (telephone), microphone, laptop, handtrail, air vent, tab, shoe, pillow, interior door trim		International Space Station	Space	Space	na	na	18–30	20–70	Lang, J. M. et al. PeerJ (2017)	http://www.spacestationresearch.com/tag/relative-humidity/
Streptococcus	Y	Indoor	Surface	University	Classroom	Desk	University of Oregon, Eugene, OR, U.S.	44.25	-123.25	Csb	Mild temperate - dry,warm summer	9–33	20–94	Meadow, J. F. et al. Microbiome (2014)	(Aug 2011) https://www.timeanddate.com	(Aug 2011) https://www.timeanddate.com	Human oral
Streptococcus	Y	Extreme	Surface	Cleanroom	Class 100K	Spacecraft Assembly	Jet Propulsion Laboratory High Bay 1 (JPL-SAF), LA, U.S.	34.25	-118.25	Csa	Mild temperate - dry,hot summer	11–31	7–100	Moissl, C. et al. FEMS Microbiol Ecol (2007)	(2007) https://www.wunderground.com	(2007) https://www.wunderground.com
Streptococcus	Y	Extreme	Surface	Cleanroom	Class 1K	Spacecraft Assembly	Johnson Space Center Genesis Curation Laboratory (JSC-GCL), TX, U.S.	29.75	-95.25	Cfa	Mild temperate - fully humid, hot summer	11–30	19–100	Moissl, C. et al. FEMS Microbiol Ecol (2007)	(2008) https://www.wunderground.com	(2008) https://www.wunderground.com
Streptococcus	Y	Extreme	Surface	Cleanroom	Class 5K	Spacecraft Assembly	Johnson Space Center Genesis Curation Laboratory (JSC-GCL), TX, U.S.	29.75	-95.25	Cfa	Mild temperate - fully humid, hot summer	11–30	19–100	Moissl, C. et al. FEMS Microbiol Ecol (2007)	(2008) https://www.wunderground.com	(2008) https://www.wunderground.com
Streptococcus	Y	Extreme	Surface	Cleanroom	Class 100K	Spacecraft Assembly	Kennedy Space Flight Center Payload Hazardous Servicing Facility (KSC-PHSF), FL, U.S.	28.25	-80.75	Cfa	Mild temperate - fully humid, hot summer	8–30	4–100	Moissl, C. et al. FEMS Microbiol Ecol (2007)	(2007) https://www.wunderground.com	(2007) https://www.wunderground.com
Streptococcus	Y	Extreme	Air	Space station			International Space Station	Space	Space	na	na	18–30	20–70	Novikova, N. et al. Res Microbiol (2006)	http://www.spacestationresearch.com/tag/relative-humidity/
Streptococcus	Y	Extreme	Surface	Space station			International Space Station	Space	Space	na	na	18–30	20–70	Novikova, N. et al. Res Microbiol (2006)	http://www.spacestationresearch.com/tag/relative-humidity/
Streptococcus	Y	Indoor	Surface	Nursing Home	Dust		Central Finland	61.75	25.75	Dfc	Snow - fully humid, cool summer	–15–11	22–100	Rintala, H. et al. BMC Microbiology (2008)	Ref	(2003) https://www.wunderground.com	Estimated Latitude/Longitude
Streptococcus	Y	Outdoor	Surface	University	Door handle		University of Waterloo, Ontario, Canada	43.75	-80.75	Dfb	Snow - fully humid, warm summer	–12–22	31–100	Ross, A. A. et al. Microbiome (2015)	(Oct–Nov 2014) https://www.timeanddate.com	(Oct–Nov 2014) https://www.timeanddate.com
Streptococcus	Y	Indoor	Surface	Household	Wall	Urban	Manaus, Brazil	-3.25	-60.25	Af	Tropical - Rain forest	21–33	26–83	Ruiz-Calderon, J. F. et al. Science Advances (2016)	Ref	Ref	Human oral
Streptococcus	Y	Outdoor	Air	Subway	Lobby		Barcelona, Spain	41.75	2.25	Cfb	Mild temperate - fully humid, warm summer	21–24	32–38	Triadó-Margarit, X. et al. Indoor Air (2017)	Ref	Ref
Streptococcus	Y	Outdoor	Air	Subway	Platform		Barcelona, Spain	41.75	2.25	Cfb	Mild temperate - fully humid, warm summer	21–24	32–38	Triadó-Margarit, X. et al. Indoor Air (2017)	Ref	Ref
Streptococcus	Y	Indoor	Air	Subway	Train		Barcelona, Spain	41.75	2.25	Cfb	Mild temperate - fully humid, warm summer	21–23	33–57	Triadó-Margarit, X. et al. Indoor Air (2017)	Ref	Ref	with AC
Streptococcus	Y	Indoor	Air	Subway	Train		Barcelona, Spain	41.75	2.25	Cfb	Mild temperate - fully humid, warm summer	21–26	33–57	Triadó-Margarit, X. et al. Indoor Air (2017)	Ref	Ref	no AC
Streptococcus	Y	Extreme	Air	Space Station	Dust		International Space Station	Space	Space	na	na	18–30	20–70	Venkateswaran, K. et al. Appl Microbiol Biotechnol (2014)	http://www.spacestationresearch.com/tag/relative-humidity/
Streptococcus	Y	Indoor	Surface	Household			Hong Kong, China	22.75	114.25	Cwa	Mild temperate - dry winter, hot summer	10–25	14–88	Wilkins, D. et al. Environ Microbiol (2016)	(Jan 2014) https://www.timeanddate.com	(Jan 2014) https://www.timeanddate.com
Streptococcus	Y	Indoor	Air	Household			Hong Kong, China	22.75	114.25	Cwa	Mild temperate - dry winter, hot summer	10–25	14–88	Wilkins, D. et al. Environ Microbiol (2016)	(Jan 2014) https://www.timeanddate.com	(Jan 2014) https://www.timeanddate.com
Streptococcus	Y	Indoor	Surface	Hospital	Intensive Care Unit	Intravascular catheter	Royal Brisbane and Women’s Hospital, Queensland, Australia	-27.75	153.25	Cfa	Mild temperate - fully humid, hot summer	na	na	Zhang, L. et al. BMC Microbiology (2010)	na	na
Streptomyces	N	na	na	na	na	na	na	na	na	na	na	na	na	Coil, D. A. et al. PeerJ (2016)	na	na
Streptomyces	N	Underground	Air	Subway			Nationaltheatret station, Oslo, Norway	59.75	10.75	Dfb	Snow - fully humid, warm summer	18.2–19.3	58.7–69.9	Dybwad, M. et al. Appl Environ Microbiol (2012)	Ref	Ref
Streptomyces	N	Extreme	Surface	Inflatable Lunar/Mars Analogous Habitat (ILMAH)	Bedroom, bathroom, kitchen, laboratory		Grand Forks, ND	47.75	-97.25	Dfb	Snow - fully humid, warm summer	–27–26	20–100	Mayer, T. et al. Microbiome (2016)	(2009) https://www.wunderground.com	(2009) https://www.wunderground.com
Subdoligranulum	N	Extreme	Air	Space Station	Dust		International Space Station	Space	Space	na	na	18–30	20–70	Venkateswaran, K. et al. Appl Microbiol Biotechnol (2014)	http://www.spacestationresearch.com/tag/relative-humidity/
Synechoccus	N	Outdoor	Air	Subway			Hong Kong, China	22.75	114.25	Cwa	Mild temperate - dry winter, hot summer	24–30	50–90	Leung, M. H. et al. Appl Environ Microbiol (2014)	Ref	Ref	Plant-associated
Terracoccus	N	Extreme	Surface	Cleanroom	Class 100K	Floor	Kennedy Space Center Spacecraft Assembly and Encapsulation Facility II (SAEF-II), FL, U.S.	28.25	-80.75	Cfa	Mild temperate - fully humid, hot summer	2–28	29–100	La Duc, M. T. et al. Environ Microbiol (2003)	(2003) https://www.wunderground.com	(2003) https://www.wunderground.com
Terrahaemophilus	N	Extreme	Surface	Cleanroom	Class 100K	Spacecraft Assembly	Jet Propulsion Laboratory High Bay 1 (JPL-SAF), LA, U.S.	34.25	-118.25	Csa	Mild temperate - dry,hot summer	11–31	7–100	Moissl, C. et al. FEMS Microbiol Ecol (2007)	(2007) https://www.wunderground.com	(2007) https://www.wunderground.com
Tissierella	N	Extreme	Surface	Cleanroom	Class 100K	Spacecraft Assembly	Jet Propulsion Laboratory High Bay 1 (JPL-SAF), LA, U.S.	34.25	-118.25	Csa	Mild temperate - dry,hot summer	11–31	7–100	Moissl, C. et al. FEMS Microbiol Ecol (2007)	(2007) https://www.wunderground.com	(2007) https://www.wunderground.com
Tissierella	N	Extreme	Surface	Cleanroom	Class 100K	Spacecraft Assembly	Kennedy Space Flight Center Payload Hazardous Servicing Facility (KSC-PHSF), FL, U.S.	28.25	-80.75	Cfa	Mild temperate - fully humid, hot summer	8–30	4–100	Moissl, C. et al. FEMS Microbiol Ecol (2007)	(2007) https://www.wunderground.com	(2007) https://www.wunderground.com
Truepera	N	Extreme	Surface	Cleanroom	Class 5K	Spacecraft Assembly	Johnson Space Center Genesis Curation Laboratory (JSC-GCL), TX, U.S.	29.75	-95.25	Cfa	Mild temperate - fully humid, hot summer	11–30	19–100	Moissl, C. et al. FEMS Microbiol Ecol (2007)	(2008) https://www.wunderground.com	(2008) https://www.wunderground.com
Variovorax	N	Extreme	Surface	Cleanroom	Class 100K	Floor	Kennedy Space Center Spacecraft Assembly and Encapsulation Facility II (SAEF-II), FL, U.S.	28.25	-80.75	Cfa	Mild temperate - fully humid, hot summer	2–28	29–100	La Duc, M. T. et al. Environ Microbiol (2003)	(2003) https://www.wunderground.com	(2003) https://www.wunderground.com	Water and soil
Variovorax	N	Extreme	Surface	Cleanroom	Class 100K	Mars Odyssey Spacecraft	Kennedy Space Center Spacecraft Assembly and Encapsulation Facility II (SAEF-II), FL, U.S.	28.25	-80.75	Cfa	Mild temperate - fully humid, hot summer	2–28	29–100	La Duc, M. T. et al. Environ Microbiol (2003)	(2003) https://www.wunderground.com	(2003) https://www.wunderground.com	Water and soil
Variovorax	N	Extreme	Surface	Cleanroom	Class 100K	Spacecraft Assembly	Jet Propulsion Laboratory High Bay 1 (JPL-SAF), LA, U.S.	34.25	-118.25	Csa	Mild temperate - dry,hot summer	11–31	7–100	Moissl, C. et al. FEMS Microbiol Ecol (2007)	(2007) https://www.wunderground.com	(2007) https://www.wunderground.com
Variovorax	N	Extreme	Surface	Cleanroom	Class 5K	Spacecraft Assembly	Johnson Space Center Genesis Curation Laboratory (JSC-GCL), TX, U.S.	29.75	-95.25	Cfa	Mild temperate - fully humid, hot summer	11–30	19–100	Moissl, C. et al. FEMS Microbiol Ecol (2007)	(2008) https://www.wunderground.com	(2008) https://www.wunderground.com
Variovorax	N	Extreme	Surface	Cleanroom	Class 10K	Spacecraft Assembly	Johnson Space Center Genesis Curation Laboratory (JSC-GCL), TX, U.S.	29.75	-95.25	Cfa	Mild temperate - fully humid, hot summer	11–30	19–100	Moissl, C. et al. FEMS Microbiol Ecol (2007)	(2008) https://www.wunderground.com	(2008) https://www.wunderground.com
Variovorax	N	Extreme	Surface	Cleanroom	Class 100K	Spacecraft Assembly	Kennedy Space Flight Center Payload Hazardous Servicing Facility (KSC-PHSF), FL, U.S.	28.25	-80.75	Cfa	Mild temperate - fully humid, hot summer	8–30	4–100	Moissl, C. et al. FEMS Microbiol Ecol (2007)	(2007) https://www.wunderground.com	(2007) https://www.wunderground.com
Veillonella	N	Indoor	Surface	Subway	Grips		Boston, MA, U.S.	42.25	-71.25	Cfa	Mild temperate - fully humid, hot summer	8.9–27.8	56–85	Hsu, T. et al. mSystems (2016)	Ref	Ref	Human oral
Veillonella	N	Extreme	Surface	Cleanroom	Class 1K	Spacecraft Assembly	Johnson Space Center Genesis Curation Laboratory (JSC-GCL), TX, U.S.	29.75	-95.25	Cfa	Mild temperate - fully humid, hot summer	11–30	19–100	Moissl, C. et al. FEMS Microbiol Ecol (2007)	(2008) https://www.wunderground.com	(2008) https://www.wunderground.com
Veillonella	N	Indoor	Surface	Household	Wall	Urban	Manaus, Brazil	-3.25	-60.25	Af	Tropical - Rain forest	21–33	26–83	Ruiz-Calderon, J. F. et al. Science Advances (2016)	Ref	Ref	Human oral
Veillonella	N	Extreme	Air	Space Station	Dust		International Space Station	Space	Space	na	na	18–30	20–70	Venkateswaran, K. et al. Appl Microbiol Biotechnol (2014)	http://www.spacestationresearch.com/tag/relative-humidity/
Verrucomicrobia	N	Open_Indoor	Surface	Household	Wall	Rural	Checherta, Peru	-11.25	-77.25	BWk	Dry - Desert (cold arid)	20–33	55–98	Ruiz-Calderon, J. F. et al. Science Advances (2016)	Ref	Ref	Human-associated
Verrucomicrobia	N	Indoor	Surface	Household	Wall	Rural	Puerto Almendra, Peru	-3.75	-73.25	Af	Tropical - Rain forest	21–32	62–97	Ruiz-Calderon, J. F. et al. Science Advances (2016)	Ref	Ref	Human-associated
Wautersia	N	Extreme	Water	Space station	Ground-supplied water		International Space Station	Space	Space	na	na	18–30	20–70	Bruce, R. J. et al. SAE Technical Paper (2005)	http://www.spacestationresearch.com/tag/relative-humidity/
Wautersia	N	Extreme	Surface	Cleanroom	Class 100K	Spacecraft Assembly	Jet Propulsion Laboratory High Bay 1 (JPL-SAF), LA, U.S.	34.25	-118.25	Csa	Mild temperate - dry,hot summer	11–31	7–100	Moissl, C. et al. FEMS Microbiol Ecol (2007)	(2007) https://www.wunderground.com	(2007) https://www.wunderground.com
Wautersia	N	Extreme	Surface	Cleanroom	Class 100K	Spacecraft Assembly	Kennedy Space Flight Center Payload Hazardous Servicing Facility (KSC-PHSF), FL, U.S.	28.25	-80.75	Cfa	Mild temperate - fully humid, hot summer	8–30	4–100	Moissl, C. et al. FEMS Microbiol Ecol (2007)	(2007) https://www.wunderground.com	(2007) https://www.wunderground.com
Xanthomonas	N	Extreme	Air	Space station			International Space Station	Space	Space	na	na	18–30	20–70	Novikova, N. et al. Res Microbiol (2006)	http://www.spacestationresearch.com/tag/relative-humidity/
Xanthomonas	N	Extreme	Surface	Space station			International Space Station	Space	Space	na	na	18–30	20–70	Novikova, N. et al. Res Microbiol (2006)	http://www.spacestationresearch.com/tag/relative-humidity/
Xanthomonas	N	Extreme	Water	Space Station	Water system		Mir Space Station	Space	Space	na	na	na	na	Song, B. et al. Microbiol Res (2005)	na	na	Study of examination of growth in Space that were originally found in Space

## Sheet: Table_S3_MoBELoc
Table S3. Publication count for each “Common BE Bacterial Genus” by macro-Level BE location. Macro-level BE Locations included indoor, outdoor, underground, and extreme. Further division by type of sample is also depicted, including surface (S), air (A), water (W). Darker orange color indicates more references identified the genera in the macro BE location and sample type while lighter orange col…
	Indoor			Outdoor			Underground			Extreme			Total Studies
	S	A	W	S	A	W	S	A	W	S	A	W
Acinetobacter	6	4	0	2	0	0	1	1	0	4	3	0	16
Arthrobacter	1	0	0	0	0	0	0	1	0	3	2	2	9
Bacillus	4	2	0	1	0	0	1	3	0	8	8	0	21
Bradyrhizobium	5	0	0	0	0	0	0	0	0	2	1	2	9
Brevundimonas	3	0	0	1	0	0	1	0	0	4	1	1	9
Burkholderia	2	0	0	0	1	0	0	1	0	1	0	3	8
Clostridium	1	0	0	1	0	0	0	1	0	3	2	0	7
Corynebacterium	10	5	0	2	0	0	1	2	0	7	5	0	25
Delftia	3	0	0	0	0	0	0	0	0	3	1	3	10
Enterobacter	2	2	0	1	0	0	1	0	0	0	1	1	6
Enterococcus	2	1	0	1	1	0	1	1	0	1	1	0	7
Escherichia	6	0	0	0	0	0	0	1	0	0	0	1	8
Kocuria	1	1	0	0	0	0	0	3	0	1	3	0	10
Lactobacillus	7	3	0	2	0	0	0	0	0	2	1	0	14
Methylobacterium	6	1	0	2	1	0	1	0	0	5	0	3	16
Microbacterium	0	0	0	0	0	0	0	1	0	2	1	1	6
Micrococcus	2	4	0	1	1	0	1	4	0	5	4	0	15
Mycobacterium	6	1	2	0	1	0	0	0	0	1	1	0	11
Neisseria	4	0	0	0	0	0	0	0	0	1	1	0	6
Paenibacillus	0	0	0	0	0	0	0	1	0	2	2	0	6
Prevotella	4	1	0	0	0	0	0	0	0	1	1	0	6
Propionibacterium	4	5	0	2	0	0	1	0	0	2	2	1	14
Pseudomonas	8	2	2	2	0	0	1	3	0	5	4	2	25
Ralstonia	0	2	0	0	0	0	0	0	0	2	0	4	8
Sphingomonas	9	3	0	2	1	0	1	1	0	4	1	4	23
Staphylococcus	12	9	1	1	1	0	0	4	0	9	6	0	37
Stenotrophomonas	2	0	0	1	0	0	1	0	0	3	0	2	7
Streptococcus	12	4	1	2	1	0	0	1	0	4	2	0	23
Total Studies	33			8			6			15

## Sheet: Table_S4_Koppen
Table S4. Köppen climate classification. Köppen climate classification was used to identify the climate for each publication's study location. Only the climate assignment between 1981–2010 was used for this study. Abbreviation descriptions, latitude, and longitude values are listed.
longitude	latitude	Concatenate_long_lat	p1981_2010			Abbreviation	Description	Criterion					Ref: Chen D, Chen HW. 2013. Using the Köppen classification to quantify climate variation and change: An example for 1901–2010. Environmental Development 6:69–79.
-179.75	71.25	-179.75_71.25	ET			A	Tropical climates	Tmin ≥ +18ºC					From the website: http://hanschen.org/koppen
-179.75	68.75	-179.75_68.75	ET			Af	Tropical rain forest	Pmin ≥ 60 mm
-179.75	68.25	-179.75_68.25	ET			Am	Tropical monsoon	Pann ≥ 25(100 - Pmin) mm
-179.75	67.75	-179.75_67.75	ET			As	Tropical savannah with dry summer	Pmin < 60 mm in summer
-179.75	67.25	-179.75_67.25	ET			Aw	Tropical savannah with dry winter	Pmin < 60 mm in winter
-179.75	66.75	-179.75_66.75	ET			B	Dry climates	Pann < 10 Pth
-179.75	66.25	-179.75_66.25	Dfc			BW	Desert (arid)	Pann ≤ 5 Pth
-179.75	65.75	-179.75_65.75	Dfc			BS	Steppe (semi-arid)	Pann > 5 Pth
-179.75	65.25	-179.75_65.25	Dfc			C	Mild temperate	–3ºC < Tmin < + 18ºC
-179.75	-16.75	-179.75_-16.75	Af			Cs	Mild temperate with dry summer	Psmin < Pwmin, Pwmax > 3Psmin, Psmin < 40 mm
-179.75	-84.75	-179.75_-84.75	EF			Cw	Mild temperate with dry winter	Psmax > 10 Pwmin, Pwmin < Psmin
-179.75	-85.25	-179.75_-85.25	EF			Cf	Mild temperate, fully humid	Not Cs or Cw
-179.75	-85.75	-179.75_-85.75	EF			D	Snow	Tmin ≤ -3ºC
-179.75	-86.25	-179.75_-86.25	EF			Ds	Snow with dry summer	Psmin < Pwmin, Pwmax > 3Psmin, Psmin < 40 mm
-179.75	-86.75	-179.75_-86.75	EF			Dw	Snow with dry winter	Psmax > 10 Pwmin, Pwmin < Psmin
-179.75	-87.25	-179.75_-87.25	EF			Df	Snow, fully humid	Not Ds or Dw
-179.75	-87.75	-179.75_-87.75	EF			E	Polar	Tmax < +10ºC
-179.75	-88.25	-179.75_-88.25	EF			ET	Tundra	Tmax ≥ 0ºC
-179.75	-88.75	-179.75_-88.75	EF			EF	Frost	Tmax < 0ºC
-179.75	-89.25	-179.75_-89.25	EF
-179.75	-89.75	-179.75_-89.75	EF			h	Hot arid	Tann ≥ +18ºC
-179.25	71.25	-179.25_71.25	ET			k	Cold arid	Tann < +18ºC
-179.25	68.75	-179.25_68.75	ET			a	Hot summer	Tmax ≥ +22ºC
-179.25	68.25	-179.25_68.25	ET			b	Warm summer	Tmax < +22ºC, 4 Tmon ≥ +10ºC
-179.25	67.75	-179.25_67.75	ET			c	Cool summer	Tmax < +22ºC, 4 Tmon < +10ºC, Tmin > -38ºC
-179.25	67.25	-179.25_67.25	ET			d	Cold summer	Tmax < +22ºC, 4 Tmon < +10ºC, Tmin ≤ -38ºC
-179.25	66.75	-179.25_66.75	ET
-179.25	-84.75	-179.25_-84.75	EF
-179.25	-85.25	-179.25_-85.25	EF
-179.25	-85.75	-179.25_-85.75	EF			Koppen Climates Found in Common BE Genera
-179.25	-86.25	-179.25_-86.25	EF			Af	Tropical - Rain forest
-179.25	-86.75	-179.25_-86.75	EF			Aw	Tropical - Savannah with dry winter
-179.25	-87.25	-179.25_-87.25	EF			BSh	Dry - Steppe (hot semi-arid)
-179.25	-87.75	-179.25_-87.75	EF			BSk	Dry - Steppe (cold semi-arid)
-179.25	-88.25	-179.25_-88.25	EF			BWk	Dry - Desert (cold arid)
-179.25	-88.75	-179.25_-88.75	EF			Cfa	Mild temperate - fully humid, hot summer
-179.25	-89.25	-179.25_-89.25	EF			Cfb	Mild temperate - fully humid, warm summer
-179.25	-89.75	-179.25_-89.75	EF			Csa	Mild temperate - dry,hot summer
-178.75	71.25	-178.75_71.25	ET			Csb	Mild temperate - dry,warm summer
-178.75	68.25	-178.75_68.25	ET			Cwa	Mild temperate - dry winter, hot summer
-178.75	67.75	-178.75_67.75	ET			Dfa	Snow - fully humid, hot summer
-178.75	67.25	-178.75_67.25	ET			Dfb	Snow - fully humid, warm summer
-178.75	66.75	-178.75_66.75	ET			Dfc	Snow - fully humid, cool summer
-178.75	66.25	-178.75_66.25	Dfc			Dwa	Snow - dry winter, hot summer
-178.75	-84.75	-178.75_-84.75	EF			Dwc	Snow - dry winter, cool summer
-178.75	-85.25	-178.75_-85.25	EF
-178.75	-85.75	-178.75_-85.75	EF
-178.75	-86.25	-178.75_-86.25	EF
-178.75	-86.75	-178.75_-86.75	EF
-178.75	-87.25	-178.75_-87.25	EF
-178.75	-87.75	-178.75_-87.75	EF
-178.75	-88.25	-178.75_-88.25	EF
-178.75	-88.75	-178.75_-88.75	EF
-178.75	-89.25	-178.75_-89.25	EF
-178.75	-89.75	-178.75_-89.75	EF
-178.25	71.25	-178.25_71.25	ET
-178.25	68.25	-178.25_68.25	ET
-178.25	67.75	-178.25_67.75	ET
-178.25	67.25	-178.25_67.25	ET
-178.25	66.75	-178.25_66.75	ET
-178.25	66.25	-178.25_66.25	Dfc
-178.25	65.75	-178.25_65.75	Dfc
-178.25	-84.75	-178.25_-84.75	EF
-178.25	-85.25	-178.25_-85.25	EF
-178.25	-85.75	-178.25_-85.75	EF
-178.25	-86.25	-178.25_-86.25	EF
-178.25	-86.75	-178.25_-86.75	EF
-178.25	-87.25	-178.25_-87.25	EF
-178.25	-87.75	-178.25_-87.75	EF
-178.25	-88.25	-178.25_-88.25	EF
-178.25	-88.75	-178.25_-88.75	EF
-178.25	-89.25	-178.25_-89.25	EF
-178.25	-89.75	-178.25_-89.75	EF
-177.75	71.25	-177.75_71.25	ET
-177.75	68.25	-177.75_68.25	ET
-177.75	67.75	-177.75_67.75	ET
-177.75	67.25	-177.75_67.25	ET
-177.75	66.75	-177.75_66.75	ET
-177.75	66.25	-177.75_66.25	ET
-177.75	65.75	-177.75_65.75	Dfc
-177.75	-84.75	-177.75_-84.75	EF
-177.75	-85.25	-177.75_-85.25	EF
-177.75	-85.75	-177.75_-85.75	EF
-177.75	-86.25	-177.75_-86.25	EF
-177.75	-86.75	-177.75_-86.75	EF
-177.75	-87.25	-177.75_-87.25	EF
-177.75	-87.75	-177.75_-87.75	EF
-177.75	-88.25	-177.75_-88.25	EF
-177.75	-88.75	-177.75_-88.75	EF
-177.75	-89.25	-177.75_-89.25	EF
-177.75	-89.75	-177.75_-89.75	EF
-177.25	67.75	-177.25_67.75	ET
-177.25	67.25	-177.25_67.25	ET
-177.25	66.75	-177.25_66.75	ET
-177.25	66.25	-177.25_66.25	ET
-177.25	65.75	-177.25_65.75	Dfc
-177.25	51.75	-177.25_51.75	ET
-177.25	-84.75	-177.25_-84.75	EF
-177.25	-85.25	-177.25_-85.25	EF
-177.25	-85.75	-177.25_-85.75	EF
-177.25	-86.25	-177.25_-86.25	EF
-177.25	-86.75	-177.25_-86.75	EF
-177.25	-87.25	-177.25_-87.25	EF
-177.25	-87.75	-177.25_-87.75	EF
-177.25	-88.25	-177.25_-88.25	EF
-177.25	-88.75	-177.25_-88.75	EF
-177.25	-89.25	-177.25_-89.25	EF
-177.25	-89.75	-177.25_-89.75	EF
-176.75	67.75	-176.75_67.75	ET
-176.75	67.25	-176.75_67.25	ET
-176.75	66.75	-176.75_66.75	ET
-176.75	66.25	-176.75_66.25	ET
-176.75	65.75	-176.75_65.75	ET
-176.75	51.75	-176.75_51.75	ET
-176.75	-84.75	-176.75_-84.75	EF
-176.75	-85.25	-176.75_-85.25	EF
-176.75	-85.75	-176.75_-85.75	EF
-176.75	-86.25	-176.75_-86.25	EF
-176.75	-86.75	-176.75_-86.75	EF
-176.75	-87.25	-176.75_-87.25	EF
-176.75	-87.75	-176.75_-87.75	EF
-176.75	-88.25	-176.75_-88.25	EF
-176.75	-88.75	-176.75_-88.75	EF
-176.75	-89.25	-176.75_-89.25	EF
-176.75	-89.75	-176.75_-89.75	EF
-176.25	67.75	-176.25_67.75	ET
-176.25	67.25	-176.25_67.25	ET
-176.25	66.75	-176.25_66.75	ET
-176.25	66.25	-176.25_66.25	ET
-176.25	65.75	-176.25_65.75	ET
-176.25	-43.75	-176.25_-43.75	Cfb
-176.25	-44.25	-176.25_-44.25	Cfb
-176.25	-84.75	-176.25_-84.75	EF
-176.25	-85.25	-176.25_-85.25	EF
-176.25	-85.75	-176.25_-85.75	EF
-176.25	-86.25	-176.25_-86.25	EF
-176.25	-86.75	-176.25_-86.75	EF
-176.25	-87.25	-176.25_-87.25	EF
-176.25	-87.75	-176.25_-87.75	EF
-176.25	-88.25	-176.25_-88.25	EF
-176.25	-88.75	-176.25_-88.75	EF
-176.25	-89.25	-176.25_-89.25	EF
-176.25	-89.75	-176.25_-89.75	EF
-175.75	67.75	-175.75_67.75	ET
-175.75	67.25	-175.75_67.25	ET
-175.75	66.75	-175.75_66.75	ET
-175.75	66.25	-175.75_66.25	ET
-175.75	65.75	-175.75_65.75	ET
-175.75	65.25	-175.75_65.25	ET
-175.75	-84.75	-175.75_-84.75	EF
-175.75	-85.25	-175.75_-85.25	EF
-175.75	-85.75	-175.75_-85.75	EF
-175.75	-86.25	-175.75_-86.25	EF
-175.75	-86.75	-175.75_-86.75	EF
-175.75	-87.25	-175.75_-87.25	EF
-175.75	-87.75	-175.75_-87.75	EF
-175.75	-88.25	-175.75_-88.25	EF
-175.75	-88.75	-175.75_-88.75	EF
-175.75	-89.25	-175.75_-89.25	EF
-175.75	-89.75	-175.75_-89.75	EF
-175.25	67.25	-175.25_67.25	ET
-175.25	66.75	-175.25_66.75	ET
-175.25	66.25	-175.25_66.25	ET
-175.25	65.75	-175.25_65.75	ET
-175.25	65.25	-175.25_65.25	ET
-175.25	-84.75	-175.25_-84.75	EF
-175.25	-85.25	-175.25_-85.25	EF
-175.25	-85.75	-175.25_-85.75	EF
-175.25	-86.25	-175.25_-86.25	EF
-175.25	-86.75	-175.25_-86.75	EF
-175.25	-87.25	-175.25_-87.25	EF
-175.25	-87.75	-175.25_-87.75	EF
-175.25	-88.25	-175.25_-88.25	EF
-175.25	-88.75	-175.25_-88.75	EF
-175.25	-89.25	-175.25_-89.25	EF
-175.25	-89.75	-175.25_-89.75	EF
-174.75	67.25	-174.75_67.25	ET
-174.75	66.25	-174.75_66.25	ET
-174.75	65.75	-174.75_65.75	ET
-174.75	65.25	-174.75_65.25	ET
-174.75	-84.75	-174.75_-84.75	EF
-174.75	-85.25	-174.75_-85.25	EF
-174.75	-85.75	-174.75_-85.75	EF
-174.75	-86.25	-174.75_-86.25	EF
-174.75	-86.75	-174.75_-86.75	EF
-174.75	-87.25	-174.75_-87.25	EF
-174.75	-87.75	-174.75_-87.75	EF
-174.75	-88.25	-174.75_-88.25	EF
-174.75	-88.75	-174.75_-88.75	EF
-174.75	-89.25	-174.75_-89.25	EF
-174.75	-89.75	-174.75_-89.75	EF
-174.25	66.25	-174.25_66.25	ET
-174.25	65.75	-174.25_65.75	ET
-174.25	65.25	-174.25_65.25	ET
-174.25	64.75	-174.25_64.75	ET
-174.25	-84.75	-174.25_-84.75	EF
-174.25	-85.25	-174.25_-85.25	EF
-174.25	-85.75	-174.25_-85.75	EF
-174.25	-86.25	-174.25_-86.25	EF
-174.25	-86.75	-174.25_-86.75	EF
-174.25	-87.25	-174.25_-87.25	EF
-174.25	-87.75	-174.25_-87.75	EF
-174.25	-88.25	-174.25_-88.25	EF
-174.25	-88.75	-174.25_-88.75	EF
-174.25	-89.25	-174.25_-89.25	EF
-174.25	-89.75	-174.25_-89.75	EF
-173.75	66.75	-173.75_66.75	ET
-173.75	66.25	-173.75_66.25	ET
-173.75	65.75	-173.75_65.75	ET
-173.75	65.25	-173.75_65.25	ET
-173.75	64.75	-173.75_64.75	ET
-173.75	-84.75	-173.75_-84.75	EF
-173.75	-85.25	-173.75_-85.25	EF
-173.75	-85.75	-173.75_-85.75	EF
-173.75	-86.25	-173.75_-86.25	EF
-173.75	-86.75	-173.75_-86.75	EF
-173.75	-87.25	-173.75_-87.25	EF
-173.75	-87.75	-173.75_-87.75	EF
-173.75	-88.25	-173.75_-88.25	EF
-173.75	-88.75	-173.75_-88.75	EF
-173.75	-89.25	-173.75_-89.25	EF
-173.75	-89.75	-173.75_-89.75	EF
-173.25	66.75	-173.25_66.75	ET
-173.25	66.25	-173.25_66.25	ET
-173.25	65.75	-173.25_65.75	ET
-173.25	65.25	-173.25_65.25	ET
-173.25	64.75	-173.25_64.75	ET
-173.25	-84.75	-173.25_-84.75	EF
-173.25	-85.25	-173.25_-85.25	EF
-173.25	-85.75	-173.25_-85.75	EF
-173.25	-86.25	-173.25_-86.25	EF
-173.25	-86.75	-173.25_-86.75	EF
-173.25	-87.25	-173.25_-87.25	EF
-173.25	-87.75	-173.25_-87.75	EF
-173.25	-88.25	-173.25_-88.25	EF
-173.25	-88.75	-173.25_-88.75	EF
-173.25	-89.25	-173.25_-89.25	EF
-173.25	-89.75	-173.25_-89.75	EF
-172.75	66.75	-172.75_66.75	ET
-172.75	66.25	-172.75_66.25	ET
-172.75	65.75	-172.75_65.75	ET
-172.75	65.25	-172.75_65.25	ET
-172.75	-84.75	-172.75_-84.75	EF
-172.75	-85.25	-172.75_-85.25	EF
-172.75	-85.75	-172.75_-85.75	EF
-172.75	-86.25	-172.75_-86.25	EF
-172.75	-86.75	-172.75_-86.75	EF
-172.75	-87.25	-172.75_-87.25	EF
-172.75	-87.75	-172.75_-87.75	EF
-172.75	-88.25	-172.75_-88.25	EF
-172.75	-88.75	-172.75_-88.75	EF
-172.75	-89.25	-172.75_-89.25	EF
-172.75	-89.75	-172.75_-89.75	EF
-172.25	66.75	-172.25_66.75	ET
-172.25	66.25	-172.25_66.25	ET
-172.25	65.75	-172.25_65.75	ET
-172.25	65.25	-172.25_65.25	ET
-172.25	64.75	-172.25_64.75	ET
-172.25	-13.75	-172.25_-13.75	Af
-172.25	-84.75	-172.25_-84.75	EF
-172.25	-85.25	-172.25_-85.25	EF
-172.25	-85.75	-172.25_-85.75	EF
-172.25	-86.25	-172.25_-86.25	EF
-172.25	-86.75	-172.25_-86.75	EF
-172.25	-87.25	-172.25_-87.25	EF
-172.25	-87.75	-172.25_-87.75	EF
-172.25	-88.25	-172.25_-88.25	EF
-172.25	-88.75	-172.25_-88.75	EF
-172.25	-89.25	-172.25_-89.25	EF
-172.25	-89.75	-172.25_-89.75	EF
-171.75	66.75	-171.75_66.75	ET
-171.75	66.25	-171.75_66.25	ET
-171.75	65.75	-171.75_65.75	ET
-171.75	-84.75	-171.75_-84.75	EF
-171.75	-85.25	-171.75_-85.25	EF
-171.75	-85.75	-171.75_-85.75	EF
-171.75	-86.25	-171.75_-86.25	EF
-171.75	-86.75	-171.75_-86.75	EF
-171.75	-87.25	-171.75_-87.25	EF
-171.75	-87.75	-171.75_-87.75	EF
-171.75	-88.25	-171.75_-88.25	EF
-171.75	-88.75	-171.75_-88.75	EF
-171.75	-89.25	-171.75_-89.25	EF
-171.75	-89.75	-171.75_-89.75	EF
-171.25	66.25	-171.25_66.25	ET
-171.25	-84.75	-171.25_-84.75	EF
-171.25	-85.25	-171.25_-85.25	EF
-171.25	-85.75	-171.25_-85.75	EF
-171.25	-86.25	-171.25_-86.25	EF
-171.25	-86.75	-171.25_-86.75	EF
-171.25	-87.25	-171.25_-87.25	EF
-171.25	-87.75	-171.25_-87.75	EF
-171.25	-88.25	-171.25_-88.25	EF
-171.25	-88.75	-171.25_-88.75	EF
-171.25	-89.25	-171.25_-89.25	EF
-171.25	-89.75	-171.25_-89.75	EF
-170.75	66.25	-170.75_66.25	ET
-170.75	65.75	-170.75_65.75	ET
-170.75	-84.75	-170.75_-84.75	EF
-170.75	-85.25	-170.75_-85.25	EF
-170.75	-85.75	-170.75_-85.75	EF
-170.75	-86.25	-170.75_-86.25	EF
-170.75	-86.75	-170.75_-86.75	EF
-170.75	-87.25	-170.75_-87.25	EF
-170.75	-87.75	-170.75_-87.75	EF
-170.75	-88.25	-170.75_-88.25	EF
-170.75	-88.75	-170.75_-88.75	EF
-170.75	-89.25	-170.75_-89.25	EF
-170.75	-89.75	-170.75_-89.75	EF
-170.25	66.25	-170.25_66.25	ET
-170.25	63.25	-170.25_63.25	ET
-170.25	-84.75	-170.25_-84.75	EF
-170.25	-85.25	-170.25_-85.25	EF
-170.25	-85.75	-170.25_-85.75	EF
-170.25	-86.25	-170.25_-86.25	EF
-170.25	-86.75	-170.25_-86.75	EF
-170.25	-87.25	-170.25_-87.25	EF
-170.25	-87.75	-170.25_-87.75	EF
-170.25	-88.25	-170.25_-88.25	EF
-170.25	-88.75	-170.25_-88.75	EF
-170.25	-89.25	-170.25_-89.25	EF
-170.25	-89.75	-170.25_-89.75	EF
-169.75	63.25	-169.75_63.25	ET
-169.75	-84.75	-169.75_-84.75	EF
-169.75	-85.25	-169.75_-85.25	EF
-169.75	-85.75	-169.75_-85.75	EF
-169.75	-86.25	-169.75_-86.25	EF
-169.75	-86.75	-169.75_-86.75	EF
-169.75	-87.25	-169.75_-87.25	EF
-169.75	-87.75	-169.75_-87.75	EF
-169.75	-88.25	-169.75_-88.25	EF
-169.75	-88.75	-169.75_-88.75	EF
-169.75	-89.25	-169.75_-89.25	EF
-169.75	-89.75	-169.75_-89.75	EF
-169.25	63.25	-169.25_63.25	ET
-169.25	-84.75	-169.25_-84.75	EF
-169.25	-85.25	-169.25_-85.25	EF
-169.25	-85.75	-169.25_-85.75	EF
-169.25	-86.25	-169.25_-86.25	EF
-169.25	-86.75	-169.25_-86.75	EF
-169.25	-87.25	-169.25_-87.25	EF
-169.25	-87.75	-169.25_-87.75	EF
-169.25	-88.25	-169.25_-88.25	EF
-169.25	-88.75	-169.25_-88.75	EF
-169.25	-89.25	-169.25_-89.25	EF
-169.25	-89.75	-169.25_-89.75	EF
-168.75	63.25	-168.75_63.25	ET
-168.75	-84.75	-168.75_-84.75	EF
-168.75	-85.25	-168.75_-85.25	EF
-168.75	-85.75	-168.75_-85.75	EF
-168.75	-86.25	-168.75_-86.25	EF
-168.75	-86.75	-168.75_-86.75	EF
-168.75	-87.25	-168.75_-87.25	EF
-168.75	-87.75	-168.75_-87.75	EF
-168.75	-88.25	-168.75_-88.25	EF
-168.75	-88.75	-168.75_-88.75	EF
-168.75	-89.25	-168.75_-89.25	EF
-168.75	-89.75	-168.75_-89.75	EF
-168.25	-84.75	-168.25_-84.75	EF
-168.25	-85.25	-168.25_-85.25	EF
-168.25	-85.75	-168.25_-85.75	EF
-168.25	-86.25	-168.25_-86.25	EF
-168.25	-86.75	-168.25_-86.75	EF
-168.25	-87.25	-168.25_-87.25	EF
-168.25	-87.75	-168.25_-87.75	EF
-168.25	-88.25	-168.25_-88.25	EF
-168.25	-88.75	-168.25_-88.75	EF
-168.25	-89.25	-168.25_-89.25	EF
-168.25	-89.75	-168.25_-89.75	EF
-167.75	-85.25	-167.75_-85.25	EF
-167.75	-85.75	-167.75_-85.75	EF
-167.75	-86.25	-167.75_-86.25	EF
-167.75	-86.75	-167.75_-86.75	EF
-167.75	-87.25	-167.75_-87.25	EF
-167.75	-87.75	-167.75_-87.75	EF
-167.75	-88.25	-167.75_-88.25	EF
-167.75	-88.75	-167.75_-88.75	EF
-167.75	-89.25	-167.75_-89.25	EF
-167.75	-89.75	-167.75_-89.75	EF
-167.25	65.75	-167.25_65.75	ET
-167.25	-85.25	-167.25_-85.25	EF
-167.25	-85.75	-167.25_-85.75	EF
-167.25	-86.25	-167.25_-86.25	EF
-167.25	-86.75	-167.25_-86.75	EF
-167.25	-87.25	-167.25_-87.25	EF
-167.25	-87.75	-167.25_-87.75	EF
-167.25	-88.25	-167.25_-88.25	EF
-167.25	-88.75	-167.25_-88.75	EF
-167.25	-89.25	-167.25_-89.25	EF
-167.25	-89.75	-167.25_-89.75	EF
-166.75	65.75	-166.75_65.75	ET
-166.75	60.25	-166.75_60.25	Dfc
-166.75	53.75	-166.75_53.75	Cfc
-166.75	-85.25	-166.75_-85.25	EF
-166.75	-85.75	-166.75_-85.75	EF
-166.75	-86.25	-166.75_-86.25	EF
-166.75	-86.75	-166.75_-86.75	EF
-166.75	-87.25	-166.75_-87.25	EF
-166.75	-87.75	-166.75_-87.75	EF
-166.75	-88.25	-166.75_-88.25	EF
-166.75	-88.75	-166.75_-88.75	EF
-166.75	-89.25	-166.75_-89.25	EF
-166.75	-89.75	-166.75_-89.75	EF
-166.25	65.75	-166.25_65.75	ET
-166.25	65.25	-166.25_65.25	Dfc
-166.25	64.75	-166.25_64.75	Dfc
-166.25	60.25	-166.25_60.25	ET
-166.25	53.75	-166.25_53.75	ET
-166.25	-85.25	-166.25_-85.25	EF
-166.25	-85.75	-166.25_-85.75	EF
-166.25	-86.25	-166.25_-86.25	EF
-166.25	-86.75	-166.25_-86.75	EF
-166.25	-87.25	-166.25_-87.25	EF
-166.25	-87.75	-166.25_-87.75	EF
-166.25	-88.25	-166.25_-88.25	EF
-166.25	-88.75	-166.25_-88.75	EF
-166.25	-89.25	-166.25_-89.25	EF
-166.25	-89.75	-166.25_-89.75	EF
-165.75	68.75	-165.75_68.75	ET
-165.75	68.25	-165.75_68.25	ET
-165.75	66.25	-165.75_66.25	ET
-165.75	65.75	-165.75_65.75	ET
-165.75	65.25	-165.75_65.25	Dfc
-165.75	64.75	-165.75_64.75	ET
-165.75	61.75	-165.75_61.75	Dsc
-165.75	60.25	-165.75_60.25	ET
-165.75	-85.25	-165.75_-85.25	EF
-165.75	-85.75	-165.75_-85.75	EF
-165.75	-86.25	-165.75_-86.25	EF
-165.75	-86.75	-165.75_-86.75	EF
-165.75	-87.25	-165.75_-87.25	EF
-165.75	-87.75	-165.75_-87.75	EF
-165.75	-88.25	-165.75_-88.25	EF
-165.75	-88.75	-165.75_-88.75	EF
-165.75	-89.25	-165.75_-89.25	EF
-165.75	-89.75	-165.75_-89.75	EF
-165.25	68.75	-165.25_68.75	ET
-165.25	68.25	-165.25_68.25	ET
-165.25	66.25	-165.25_66.25	ET
-165.25	65.75	-165.25_65.75	ET
-165.25	65.25	-165.25_65.25	Dfc
-165.25	64.75	-165.25_64.75	Dfc
-165.25	62.25	-165.25_62.25	Dfc
-165.25	61.75	-165.25_61.75	Dsc
-165.25	61.25	-165.25_61.25	Dfc
-165.25	-85.25	-165.25_-85.25	EF
-165.25	-85.75	-165.25_-85.75	EF
-165.25	-86.25	-165.25_-86.25	EF
-165.25	-86.75	-165.25_-86.75	EF
-165.25	-87.25	-165.25_-87.25	EF
-165.25	-87.75	-165.25_-87.75	EF
-165.25	-88.25	-165.25_-88.25	EF
-165.25	-88.75	-165.25_-88.75	EF
-165.25	-89.25	-165.25_-89.25	EF
-165.25	-89.75	-165.25_-89.75	EF
-164.75	68.75	-164.75_68.75	ET
-164.75	68.25	-164.75_68.25	ET
-164.75	66.25	-164.75_66.25	Dfc
-164.75	65.75	-164.75_65.75	ET
-164.75	65.25	-164.75_65.25	Dfc
-164.75	64.75	-164.75_64.75	Dfc
-164.75	62.75	-164.75_62.75	Dfc
-164.75	62.25	-164.75_62.25	Dfc
-164.75	61.75	-164.75_61.75	Dsc
-164.75	61.25	-164.75_61.25	Dfc
-164.75	60.75	-164.75_60.75	ET
-164.75	-85.25	-164.75_-85.25	EF
-164.75	-85.75	-164.75_-85.75	EF
-164.75	-86.25	-164.75_-86.25	EF
-164.75	-86.75	-164.75_-86.75	EF
-164.75	-87.25	-164.75_-87.25	EF
-164.75	-87.75	-164.75_-87.75	EF
-164.75	-88.25	-164.75_-88.25	EF
-164.75	-88.75	-164.75_-88.75	EF
-164.75	-89.25	-164.75_-89.25	EF
-164.75	-89.75	-164.75_-89.75	EF
-164.25	68.75	-164.25_68.75	ET
-164.25	68.25	-164.25_68.25	ET
-164.25	67.75	-164.25_67.75	Dfc
-164.25	66.25	-164.25_66.25	Dfc
-164.25	65.75	-164.25_65.75	ET
-164.25	65.25	-164.25_65.25	ET
-164.25	64.75	-164.25_64.75	Dfc
-164.25	62.75	-164.25_62.75	Dfc
-164.25	62.25	-164.25_62.25	Dfc
-164.25	61.75	-164.25_61.75	Dsc
-164.25	61.25	-164.25_61.25	Dfc
-164.25	60.25	-164.25_60.25	Dfc
-164.25	54.75	-164.25_54.75	ET
-164.25	-85.25	-164.25_-85.25	EF
-164.25	-85.75	-164.25_-85.75	EF
-164.25	-86.25	-164.25_-86.25	EF
-164.25	-86.75	-164.25_-86.75	EF
-164.25	-87.25	-164.25_-87.25	EF
-164.25	-87.75	-164.25_-87.75	EF
-164.25	-88.25	-164.25_-88.25	EF
-164.25	-88.75	-164.25_-88.75	EF
-164.25	-89.25	-164.25_-89.25	EF
-164.25	-89.75	-164.25_-89.75	EF
-163.75	68.75	-163.75_68.75	ET
-163.75	68.25	-163.75_68.25	ET
-163.75	67.75	-163.75_67.75	Dfc
-163.75	67.25	-163.75_67.25	Dfc
-163.75	65.75	-163.75_65.75	ET
-163.75	65.25	-163.75_65.25	ET
-163.75	64.75	-163.75_64.75	Dfc
-163.75	62.75	-163.75_62.75	Dfc
-163.75	62.25	-163.75_62.25	Dsc
-163.75	61.75	-163.75_61.75	Dsc
-163.75	61.25	-163.75_61.25	Dfc
-163.75	60.25	-163.75_60.25	Dfc
-163.75	54.75	-163.75_54.75	ET
-163.75	-79.25	-163.75_-79.25	EF
-163.75	-85.25	-163.75_-85.25	EF
-163.75	-85.75	-163.75_-85.75	EF
-163.75	-86.25	-163.75_-86.25	EF
-163.75	-86.75	-163.75_-86.75	EF
-163.75	-87.25	-163.75_-87.25	EF
-163.75	-87.75	-163.75_-87.75	EF
-163.75	-88.25	-163.75_-88.25	EF
-163.75	-88.75	-163.75_-88.75	EF
-163.75	-89.25	-163.75_-89.25	EF
-163.75	-89.75	-163.75_-89.75	EF
-163.25	69.25	-163.25_69.25	ET
-163.25	68.75	-163.25_68.75	ET
-163.25	68.25	-163.25_68.25	ET
-163.25	67.75	-163.25_67.75	Dfc
-163.25	67.25	-163.25_67.25	Dfc
-163.25	65.75	-163.25_65.75	ET
-163.25	65.25	-163.25_65.25	Dfc
-163.25	64.75	-163.25_64.75	Dfc
-163.25	62.75	-163.25_62.75	Dfc
-163.25	62.25	-163.25_62.25	Dsc
-163.25	61.75	-163.25_61.75	Dfc
-163.25	61.25	-163.25_61.25	Dfc
-163.25	60.75	-163.25_60.75	Dfc
-163.25	60.25	-163.25_60.25	Dfc
-163.25	54.75	-163.25_54.75	Cfc
-163.25	-79.25	-163.25_-79.25	EF
-163.25	-85.25	-163.25_-85.25	EF
-163.25	-85.75	-163.25_-85.75	EF
-163.25	-86.25	-163.25_-86.25	EF
-163.25	-86.75	-163.25_-86.75	EF
-163.25	-87.25	-163.25_-87.25	EF
-163.25	-87.75	-163.25_-87.75	EF
-163.25	-88.25	-163.25_-88.25	EF
-163.25	-88.75	-163.25_-88.75	EF
-163.25	-89.25	-163.25_-89.25	EF
-163.25	-89.75	-163.25_-89.75	EF
-162.75	69.75	-162.75_69.75	ET
-162.75	69.25	-162.75_69.25	ET
-162.75	68.75	-162.75_68.75	ET
-162.75	68.25	-162.75_68.25	ET
-162.75	67.75	-162.75_67.75	Dfc
-162.75	67.25	-162.75_67.25	Dfc
-162.75	65.75	-162.75_65.75	Dfc
-162.75	65.25	-162.75_65.25	ET
-162.75	64.75	-162.75_64.75	Dfc
-162.75	62.75	-162.75_62.75	Dfc
-162.75	62.25	-162.75_62.25	Dfc
-162.75	61.75	-162.75_61.75	Dfc
-162.75	61.25	-162.75_61.25	Dfc
-162.75	60.75	-162.75_60.75	Dfc
-162.75	60.25	-162.75_60.25	Dfc
-162.75	55.25	-162.75_55.25	Cfc
-162.75	-79.25	-162.75_-79.25	EF
-162.75	-85.25	-162.75_-85.25	EF
-162.75	-85.75	-162.75_-85.75	EF
-162.75	-86.25	-162.75_-86.25	EF
-162.75	-86.75	-162.75_-86.75	EF
-162.75	-87.25	-162.75_-87.25	EF
-162.75	-87.75	-162.75_-87.75	EF
-162.75	-88.25	-162.75_-88.25	EF
-162.75	-88.75	-162.75_-88.75	EF
-162.75	-89.25	-162.75_-89.25	EF
-162.75	-89.75	-162.75_-89.75	EF
-162.25	69.75	-162.25_69.75	ET
-162.25	69.25	-162.25_69.25	ET
-162.25	68.75	-162.25_68.75	ET
-162.25	68.25	-162.25_68.25	ET
-162.25	67.75	-162.25_67.75	Dfc
-162.25	67.25	-162.25_67.25	Dfc
-162.25	66.75	-162.25_66.75	Dfc
-162.25	65.75	-162.25_65.75	Dfc
-162.25	65.25	-162.25_65.25	Dfc
-162.25	64.75	-162.25_64.75	Dfc
-162.25	63.25	-162.25_63.25	Dfc
-162.25	62.75	-162.25_62.75	Dfc
-162.25	62.25	-162.25_62.25	Dfc
-162.25	61.75	-162.25_61.75	Dfc
-162.25	61.25	-162.25_61.25	Dfc
-162.25	60.75	-162.25_60.75	Dfc
-162.25	60.25	-162.25_60.25	Dfc
-162.25	55.25	-162.25_55.25	ET
-162.25	-79.25	-162.25_-79.25	EF
-162.25	-85.75	-162.25_-85.75	EF
-162.25	-86.25	-162.25_-86.25	EF
-162.25	-86.75	-162.25_-86.75	EF
-162.25	-87.25	-162.25_-87.25	EF
-162.25	-87.75	-162.25_-87.75	EF
-162.25	-88.25	-162.25_-88.25	EF
-162.25	-88.75	-162.25_-88.75	EF
-162.25	-89.25	-162.25_-89.25	EF
-162.25	-89.75	-162.25_-89.75	EF
-161.75	70.25	-161.75_70.25	ET
-161.75	69.75	-161.75_69.75	ET
-161.75	69.25	-161.75_69.25	ET
-161.75	68.75	-161.75_68.75	ET
-161.75	68.25	-161.75_68.25	ET
-161.75	67.75	-161.75_67.75	ET
-161.75	67.25	-161.75_67.25	Dfc
-161.75	66.75	-161.75_66.75	Dfc
-161.75	65.75	-161.75_65.75	Dfc
-161.75	65.25	-161.75_65.25	Dfc
-161.75	63.25	-161.75_63.25	ET
-161.75	62.75	-161.75_62.75	Dsc
-161.75	62.25	-161.75_62.25	Dsc
-161.75	61.75	-161.75_61.75	Dsc
-161.75	61.25	-161.75_61.25	Dfc
-161.75	60.75	-161.75_60.75	Dfc
-161.75	60.25	-161.75_60.25	Dfc
-161.75	59.75	-161.75_59.75	Dfc
-161.75	59.25	-161.75_59.25	Dsc
-161.75	58.75	-161.75_58.75	Dfc
-161.75	55.75	-161.75_55.75	Cfc
-161.75	-79.25	-161.75_-79.25	EF
-161.75	-85.75	-161.75_-85.75	EF
-161.75	-86.25	-161.75_-86.25	EF
-161.75	-86.75	-161.75_-86.75	EF
-161.75	-87.25	-161.75_-87.25	EF
-161.75	-87.75	-161.75_-87.75	EF
-161.75	-88.25	-161.75_-88.25	EF
-161.75	-88.75	-161.75_-88.75	EF
-161.75	-89.25	-161.75_-89.25	EF
-161.75	-89.75	-161.75_-89.75	EF
-161.25	70.25	-161.25_70.25	ET
-161.25	69.75	-161.25_69.75	ET
-161.25	69.25	-161.25_69.25	ET
-161.25	68.75	-161.25_68.75	ET
-161.25	68.25	-161.25_68.25	Dfc
-161.25	67.75	-161.25_67.75	ET
-161.25	67.25	-161.25_67.25	Dfc
-161.25	66.75	-161.25_66.75	Dsc
-161.25	65.75	-161.25_65.75	ET
-161.25	65.25	-161.25_65.25	Dfc
-161.25	63.25	-161.25_63.25	Dfc
-161.25	62.75	-161.25_62.75	Dfc
-161.25	62.25	-161.25_62.25	Dsc
-161.25	61.75	-161.25_61.75	Dfc
-161.25	61.25	-161.25_61.25	Dfc
-161.25	60.75	-161.25_60.75	Dfc
-161.25	60.25	-161.25_60.25	Dfc
-161.25	59.75	-161.25_59.75	Dfc
-161.25	59.25	-161.25_59.25	Dsc
-161.25	55.75	-161.25_55.75	Cfc
-161.25	-79.25	-161.25_-79.25	EF
-161.25	-79.75	-161.25_-79.75	EF
-161.25	-83.75	-161.25_-83.75	EF
-161.25	-85.75	-161.25_-85.75	EF
-161.25	-86.25	-161.25_-86.25	EF
-161.25	-86.75	-161.25_-86.75	EF
-161.25	-87.25	-161.25_-87.25	EF
-161.25	-87.75	-161.25_-87.75	EF
-161.25	-88.25	-161.25_-88.25	EF
-161.25	-88.75	-161.25_-88.75	EF
-161.25	-89.25	-161.25_-89.25	EF
-161.25	-89.75	-161.25_-89.75	EF
-160.75	70.25	-160.75_70.25	ET
-160.75	69.75	-160.75_69.75	ET
-160.75	69.25	-160.75_69.25	ET
-160.75	68.75	-160.75_68.75	ET
-160.75	68.25	-160.75_68.25	ET
-160.75	67.75	-160.75_67.75	Dfc
-160.75	67.25	-160.75_67.25	Dfc
-160.75	66.75	-160.75_66.75	Dsc
-160.75	66.25	-160.75_66.25	Dfc
-160.75	65.75	-160.75_65.75	Dfc
-160.75	65.25	-160.75_65.25	Dfc
-160.75	64.75	-160.75_64.75	Dfc
-160.75	64.25	-160.75_64.25	Dfc
-160.75	63.75	-160.75_63.75	BSk
-160.75	63.25	-160.75_63.25	Dfc
-160.75	62.75	-160.75_62.75	Dfc
-160.75	62.25	-160.75_62.25	Dfc
-160.75	61.75	-160.75_61.75	Dfc
-160.75	61.25	-160.75_61.25	Dfc
-160.75	60.75	-160.75_60.75	Dfc
-160.75	60.25	-160.75_60.25	Dfc
-160.75	59.75	-160.75_59.75	Dfc
-160.75	59.25	-160.75_59.25	Dfc
-160.75	58.75	-160.75_58.75	Dfc
-160.75	55.25	-160.75_55.25	Cfc
-160.75	-79.25	-160.75_-79.25	EF
-160.75	-79.75	-160.75_-79.75	EF
-160.75	-83.75	-160.75_-83.75	EF
-160.75	-85.75	-160.75_-85.75	EF
-160.75	-86.25	-160.75_-86.25	EF
-160.75	-86.75	-160.75_-86.75	EF
-160.75	-87.25	-160.75_-87.25	EF
-160.75	-87.75	-160.75_-87.75	EF
-160.75	-88.25	-160.75_-88.25	EF
-160.75	-88.75	-160.75_-88.75	EF
-160.75	-89.25	-160.75_-89.25	EF
-160.75	-89.75	-160.75_-89.75	EF
-160.25	70.25	-160.25_70.25	ET
-160.25	69.75	-160.25_69.75	ET
-160.25	69.25	-160.25_69.25	ET
-160.25	68.75	-160.25_68.75	ET
-160.25	68.25	-160.25_68.25	ET
-160.25	67.75	-160.25_67.75	ET
-160.25	67.25	-160.25_67.25	ET
-160.25	66.75	-160.25_66.75	Dsc
-160.25	66.25	-160.25_66.25	Dfc
-160.25	65.75	-160.25_65.75	Dfc
-160.25	65.25	-160.25_65.25	Dfc
-160.25	64.75	-160.25_64.75	Dfc
-160.25	64.25	-160.25_64.25	Dfc
-160.25	63.75	-160.25_63.75	Dfc
-160.25	63.25	-160.25_63.25	Dfc
-160.25	62.75	-160.25_62.75	Dfc
-160.25	62.25	-160.25_62.25	Dfc
-160.25	61.75	-160.25_61.75	Dfc
-160.25	61.25	-160.25_61.25	Dfc
-160.25	60.75	-160.25_60.75	Dfc
-160.25	60.25	-160.25_60.25	Dfc
-160.25	59.75	-160.25_59.75	ET
-160.25	59.25	-160.25_59.25	Dfc
-160.25	56.25	-160.25_56.25	Cfc
-160.25	55.75	-160.25_55.75	ET
-160.25	-79.25	-160.25_-79.25	EF
-160.25	-79.75	-160.25_-79.75	EF
-160.25	-83.75	-160.25_-83.75	EF
-160.25	-85.75	-160.25_-85.75	EF
-160.25	-86.25	-160.25_-86.25	EF
-160.25	-86.75	-160.25_-86.75	EF
-160.25	-87.25	-160.25_-87.25	EF
-160.25	-87.75	-160.25_-87.75	EF
-160.25	-88.25	-160.25_-88.25	EF
-160.25	-88.75	-160.25_-88.75	EF
-160.25	-89.25	-160.25_-89.25	EF
-160.25	-89.75	-160.25_-89.75	EF
-159.75	70.75	-159.75_70.75	ET
-159.75	70.25	-159.75_70.25	ET
-159.75	69.75	-159.75_69.75	ET
-159.75	69.25	-159.75_69.25	ET
-159.75	68.75	-159.75_68.75	ET
-159.75	68.25	-159.75_68.25	Dfc
-159.75	67.75	-159.75_67.75	Dfc
-159.75	67.25	-159.75_67.25	Dsc
-159.75	66.75	-159.75_66.75	Dsc
-159.75	66.25	-159.75_66.25	Dfc
-159.75	65.75	-159.75_65.75	Dfc
-159.75	65.25	-159.75_65.25	Dfc
-159.75	64.75	-159.75_64.75	Dfc
-159.75	64.25	-159.75_64.25	Dfc
-159.75	63.75	-159.75_63.75	Dfc
-159.75	63.25	-159.75_63.25	Dfc
-159.75	62.75	-159.75_62.75	Dfc
-159.75	62.25	-159.75_62.25	Dfc
-159.75	61.75	-159.75_61.75	Dsc
-159.75	61.25	-159.75_61.25	Dsc
-159.75	60.75	-159.75_60.75	Dfc
-159.75	60.25	-159.75_60.25	ET
-159.75	59.75	-159.75_59.75	Dfc
-159.75	59.25	-159.75_59.25	ET
-159.75	56.25	-159.75_56.25	Cfc
-159.75	-21.25	-159.75_-21.25	Af
-159.75	-79.75	-159.75_-79.75	EF
-159.75	-83.75	-159.75_-83.75	EF
-159.75	-84.25	-159.75_-84.25	EF
-159.75	-85.75	-159.75_-85.75	EF
-159.75	-86.25	-159.75_-86.25	EF
-159.75	-86.75	-159.75_-86.75	EF
-159.75	-87.25	-159.75_-87.25	EF
-159.75	-87.75	-159.75_-87.75	EF
-159.75	-88.25	-159.75_-88.25	EF
-159.75	-88.75	-159.75_-88.75	EF
-159.75	-89.25	-159.75_-89.25	EF
-159.75	-89.75	-159.75_-89.75	EF
-159.25	70.75	-159.25_70.75	ET
-159.25	70.25	-159.25_70.25	ET
-159.25	69.75	-159.25_69.75	ET
-159.25	69.25	-159.25_69.25	ET
-159.25	68.75	-159.25_68.75	ET
-159.25	68.25	-159.25_68.25	Dfc
-159.25	67.75	-159.25_67.75	Dfc
-159.25	67.25	-159.25_67.25	Dsc
-159.25	66.75	-159.25_66.75	Dsc
-159.25	66.25	-159.25_66.25	Dsc
-159.25	65.75	-159.25_65.75	Dfc
-159.25	65.25	-159.25_65.25	Dfc
-159.25	64.75	-159.25_64.75	Dfc
-159.25	64.25	-159.25_64.25	Dfc
-159.25	63.75	-159.25_63.75	Dfc
-159.25	63.25	-159.25_63.25	Dfc
-159.25	62.75	-159.25_62.75	Dfc
-159.25	62.25	-159.25_62.25	Dfc
-159.25	61.75	-159.25_61.75	Dsc
-159.25	61.25	-159.25_61.25	Dsc
-159.25	60.75	-159.25_60.75	Dfc
-159.25	60.25	-159.25_60.25	ET
-159.25	59.75	-159.25_59.75	Dfc
-159.25	59.25	-159.25_59.25	Dfc
-159.25	58.75	-159.25_58.75	Dfc
-159.25	56.25	-159.25_56.25	ET
-159.25	-79.75	-159.25_-79.75	EF
-159.25	-83.75	-159.25_-83.75	EF
-159.25	-84.25	-159.25_-84.25	EF
-159.25	-85.75	-159.25_-85.75	EF
-159.25	-86.25	-159.25_-86.25	EF
-159.25	-86.75	-159.25_-86.75	EF
-159.25	-87.25	-159.25_-87.25	EF
-159.25	-87.75	-159.25_-87.75	EF
-159.25	-88.25	-159.25_-88.25	EF
-159.25	-88.75	-159.25_-88.75	EF
-159.25	-89.25	-159.25_-89.25	EF
-159.25	-89.75	-159.25_-89.75	EF
-158.75	70.75	-158.75_70.75	ET
-158.75	70.25	-158.75_70.25	ET
-158.75	69.75	-158.75_69.75	ET
-158.75	69.25	-158.75_69.25	ET
-158.75	68.75	-158.75_68.75	ET
-158.75	68.25	-158.75_68.25	Dfc
-158.75	67.75	-158.75_67.75	Dsc
-158.75	67.25	-158.75_67.25	Dsc
-158.75	66.75	-158.75_66.75	Dsc
-158.75	66.25	-158.75_66.25	Dsc
-158.75	65.75	-158.75_65.75	Dsc
-158.75	65.25	-158.75_65.25	Dfc
-158.75	64.75	-158.75_64.75	Dfc
-158.75	64.25	-158.75_64.25	Dfc
-158.75	63.75	-158.75_63.75	Dfc
-158.75	63.25	-158.75_63.25	Dfc
-158.75	62.75	-158.75_62.75	Dfc
-158.75	62.25	-158.75_62.25	Dfc
-158.75	61.75	-158.75_61.75	Dsc
-158.75	61.25	-158.75_61.25	Dsc
-158.75	60.75	-158.75_60.75	Dsc
-158.75	60.25	-158.75_60.25	Dfc
-158.75	59.75	-158.75_59.75	Dfc
-158.75	59.25	-158.75_59.25	Dfc
-158.75	56.75	-158.75_56.75	Cfc
-158.75	56.25	-158.75_56.25	Cfc
-158.75	-79.75	-158.75_-79.75	EF
-158.75	-83.25	-158.75_-83.25	EF
-158.75	-83.75	-158.75_-83.75	EF
-158.75	-84.25	-158.75_-84.25	EF
-158.75	-85.75	-158.75_-85.75	EF
-158.75	-86.25	-158.75_-86.25	EF
-158.75	-86.75	-158.75_-86.75	EF
-158.75	-87.25	-158.75_-87.25	EF
-158.75	-87.75	-158.75_-87.75	EF
-158.75	-88.25	-158.75_-88.25	EF
-158.75	-88.75	-158.75_-88.75	EF
-158.75	-89.25	-158.75_-89.25	EF
-158.75	-89.75	-158.75_-89.75	EF
-158.25	70.75	-158.25_70.75	ET
-158.25	70.25	-158.25_70.25	ET
-158.25	69.75	-158.25_69.75	ET
-158.25	69.25	-158.25_69.25	ET
-158.25	68.75	-158.25_68.75	ET
-158.25	68.25	-158.25_68.25	Dfc
-158.25	67.75	-158.25_67.75	Dsc
-158.25	67.25	-158.25_67.25	Dsc
-158.25	66.75	-158.25_66.75	Dsc
-158.25	66.25	-158.25_66.25	Dsc
-158.25	65.75	-158.25_65.75	Dsc
-158.25	65.25	-158.25_65.25	Dsc
-158.25	64.75	-158.25_64.75	Dsc
-158.25	64.25	-158.25_64.25	Dfc
-158.25	63.75	-158.25_63.75	Dfc
-158.25	63.25	-158.25_63.25	Dfc
-158.25	62.75	-158.25_62.75	Dfc
-158.25	62.25	-158.25_62.25	Dsc
-158.25	61.75	-158.25_61.75	Dsc
-158.25	61.25	-158.25_61.25	Dsc
-158.25	60.75	-158.25_60.75	Dfc
-158.25	60.25	-158.25_60.25	Dfc
-158.25	59.75	-158.25_59.75	Dfc
-158.25	59.25	-158.25_59.25	Dfc
-158.25	58.75	-158.25_58.75	Dfc
-158.25	57.25	-158.25_57.25	Dfc
-158.25	56.75	-158.25_56.75	Dfc
-158.25	-79.75	-158.25_-79.75	EF
-158.25	-83.25	-158.25_-83.25	EF
-158.25	-83.75	-158.25_-83.75	EF
-158.25	-84.25	-158.25_-84.25	EF
-158.25	-85.75	-158.25_-85.75	EF
-158.25	-86.25	-158.25_-86.25	EF
-158.25	-86.75	-158.25_-86.75	EF
-158.25	-87.25	-158.25_-87.25	EF
-158.25	-87.75	-158.25_-87.75	EF
-158.25	-88.25	-158.25_-88.25	EF
-158.25	-88.75	-158.25_-88.75	EF
-158.25	-89.25	-158.25_-89.25	EF
-158.25	-89.75	-158.25_-89.75	EF
-157.75	70.75	-157.75_70.75	ET
-157.75	70.25	-157.75_70.25	ET
-157.75	69.75	-157.75_69.75	ET
-157.75	69.25	-157.75_69.25	ET
-157.75	68.75	-157.75_68.75	Dfc
-157.75	68.25	-157.75_68.25	Dsc
-157.75	67.75	-157.75_67.75	Dsc
-157.75	67.25	-157.75_67.25	Dsc
-157.75	66.75	-157.75_66.75	Dsc
-157.75	66.25	-157.75_66.25	Dsc
-157.75	65.75	-157.75_65.75	Dsc
-157.75	65.25	-157.75_65.25	Dsc
-157.75	64.75	-157.75_64.75	Dsc
-157.75	64.25	-157.75_64.25	Dfc
-157.75	63.75	-157.75_63.75	Dfc
-157.75	63.25	-157.75_63.25	Dfc
-157.75	62.75	-157.75_62.75	Dfc
-157.75	62.25	-157.75_62.25	Dsc
-157.75	61.75	-157.75_61.75	Dsc
-157.75	61.25	-157.75_61.25	Dfc
-157.75	60.75	-157.75_60.75	Dfc
-157.75	60.25	-157.75_60.25	Dfc
-157.75	59.75	-157.75_59.75	Dfc
-157.75	59.25	-157.75_59.25	Dfc
-157.75	58.75	-157.75_58.75	Dfc
-157.75	57.25	-157.75_57.25	Dfc
-157.75	56.75	-157.75_56.75	Dfc
-157.75	-77.25	-157.75_-77.25	EF
-157.75	-77.75	-157.75_-77.75	EF
-157.75	-83.25	-157.75_-83.25	EF
-157.75	-83.75	-157.75_-83.75	EF
-157.75	-84.25	-157.75_-84.25	EF
-157.75	-85.75	-157.75_-85.75	EF
-157.75	-86.25	-157.75_-86.25	EF
-157.75	-86.75	-157.75_-86.75	EF
-157.75	-87.25	-157.75_-87.25	EF
-157.75	-87.75	-157.75_-87.75	EF
-157.75	-88.25	-157.75_-88.25	EF
-157.75	-88.75	-157.75_-88.75	EF
-157.75	-89.25	-157.75_-89.25	EF
-157.75	-89.75	-157.75_-89.75	EF
-157.25	70.75	-157.25_70.75	ET
-157.25	70.25	-157.25_70.25	ET
-157.25	69.75	-157.25_69.75	ET
-157.25	69.25	-157.25_69.25	ET
-157.25	68.75	-157.25_68.75	Dsc
-157.25	68.25	-157.25_68.25	Dfc
-157.25	67.75	-157.25_67.75	Dsc
-157.25	67.25	-157.25_67.25	Dsc
-157.25	66.75	-157.25_66.75	Dsc
-157.25	66.25	-157.25_66.25	Dsc
-157.25	65.75	-157.25_65.75	Dsc
-157.25	65.25	-157.25_65.25	Dsc
-157.25	64.75	-157.25_64.75	Dfc
-157.25	64.25	-157.25_64.25	Dfc
-157.25	63.75	-157.25_63.75	Dfc
-157.25	63.25	-157.25_63.25	Dfc
-157.25	62.75	-157.25_62.75	Dfc
-157.25	62.25	-157.25_62.25	Dfc
-157.25	61.75	-157.25_61.75	Dsc
-157.25	61.25	-157.25_61.25	Dfc
-157.25	60.75	-157.25_60.75	Dfc
-157.25	60.25	-157.25_60.25	Dfc
-157.25	59.75	-157.25_59.75	Dfc
-157.25	59.25	-157.25_59.25	Dfc
-157.25	58.25	-157.25_58.25	Dfc
-157.25	57.75	-157.25_57.75	Dfc
-157.25	57.25	-157.25_57.25	Dfc
-157.25	-77.25	-157.25_-77.25	EF
-157.25	-77.75	-157.25_-77.75	EF
-157.25	-83.25	-157.25_-83.25	EF
-157.25	-83.75	-157.25_-83.75	EF
-157.25	-84.25	-157.25_-84.25	EF
-157.25	-85.75	-157.25_-85.75	EF
-157.25	-86.25	-157.25_-86.25	EF
-157.25	-86.75	-157.25_-86.75	EF
-157.25	-87.25	-157.25_-87.25	EF
-157.25	-87.75	-157.25_-87.75	EF
-157.25	-88.25	-157.25_-88.25	EF
-157.25	-88.75	-157.25_-88.75	EF
-157.25	-89.25	-157.25_-89.25	EF
-157.25	-89.75	-157.25_-89.75	EF
-156.75	71.25	-156.75_71.25	ET
-156.75	70.75	-156.75_70.75	ET
-156.75	70.25	-156.75_70.25	ET
-156.75	69.75	-156.75_69.75	ET
-156.75	69.25	-156.75_69.25	ET
-156.75	68.75	-156.75_68.75	Dsc
-156.75	68.25	-156.75_68.25	Dfc
-156.75	67.75	-156.75_67.75	Dsc
-156.75	67.25	-156.75_67.25	Dsc
-156.75	66.75	-156.75_66.75	Dsc
-156.75	66.25	-156.75_66.25	Dsc
-156.75	65.75	-156.75_65.75	Dsc
-156.75	65.25	-156.75_65.25	Dfc
-156.75	64.75	-156.75_64.75	Dfc
-156.75	64.25	-156.75_64.25	Dfc
-156.75	63.75	-156.75_63.75	Dfc
-156.75	63.25	-156.75_63.25	Dfc
-156.75	62.75	-156.75_62.75	Dfc
-156.75	62.25	-156.75_62.25	Dfc
-156.75	61.75	-156.75_61.75	Dfc
-156.75	61.25	-156.75_61.25	Dfc
-156.75	60.75	-156.75_60.75	Dfc
-156.75	60.25	-156.75_60.25	Dfc
-156.75	59.75	-156.75_59.75	Dfc
-156.75	59.25	-156.75_59.25	Dfc
-156.75	58.75	-156.75_58.75	Dfc
-156.75	58.25	-156.75_58.25	Dfc
-156.75	57.75	-156.75_57.75	Dfc
-156.75	57.25	-156.75_57.25	ET
-156.75	-77.25	-156.75_-77.25	EF
-156.75	-77.75	-156.75_-77.75	EF
-156.75	-81.25	-156.75_-81.25	EF
-156.75	-83.25	-156.75_-83.25	EF
-156.75	-83.75	-156.75_-83.75	EF
-156.75	-84.25	-156.75_-84.25	EF
-156.75	-85.75	-156.75_-85.75	EF
-156.75	-86.25	-156.75_-86.25	EF
-156.75	-86.75	-156.75_-86.75	EF
-156.75	-87.25	-156.75_-87.25	EF
-156.75	-87.75	-156.75_-87.75	EF
-156.75	-88.25	-156.75_-88.25	EF
-156.75	-88.75	-156.75_-88.75	EF
-156.75	-89.25	-156.75_-89.25	EF
-156.75	-89.75	-156.75_-89.75	EF
-156.25	71.25	-156.25_71.25	ET
-156.25	70.75	-156.25_70.75	ET
-156.25	70.25	-156.25_70.25	ET
-156.25	69.75	-156.25_69.75	ET
-156.25	69.25	-156.25_69.25	Dsc
-156.25	68.75	-156.25_68.75	Dsc
-156.25	68.25	-156.25_68.25	Dfc
-156.25	67.75	-156.25_67.75	Dfc
-156.25	67.25	-156.25_67.25	Dfc
-156.25	66.75	-156.25_66.75	Dsc
-156.25	66.25	-156.25_66.25	Dsc
-156.25	65.75	-156.25_65.75	Dsc
-156.25	65.25	-156.25_65.25	Dfc
-156.25	64.75	-156.25_64.75	Dfc
-156.25	64.25	-156.25_64.25	Dfc
-156.25	63.75	-156.25_63.75	Dfc
-156.25	63.25	-156.25_63.25	Dfc
-156.25	62.75	-156.25_62.75	Dfc
-156.25	62.25	-156.25_62.25	Dfc
-156.25	61.75	-156.25_61.75	Dfc
-156.25	61.25	-156.25_61.25	Dfc
-156.25	60.75	-156.25_60.75	Dfc
-156.25	60.25	-156.25_60.25	Dfc
-156.25	59.75	-156.25_59.75	Dfc
-156.25	59.25	-156.25_59.25	Dfc
-156.25	58.75	-156.25_58.75	Dfc
-156.25	58.25	-156.25_58.25	Dfc
-156.25	57.75	-156.25_57.75	Dfc
-156.25	20.75	-156.25_20.75	Csb
-156.25	-77.25	-156.25_-77.25	EF
-156.25	-77.75	-156.25_-77.75	EF
-156.25	-81.25	-156.25_-81.25	EF
-156.25	-83.25	-156.25_-83.25	EF
-156.25	-83.75	-156.25_-83.75	EF
-156.25	-84.25	-156.25_-84.25	EF
-156.25	-85.75	-156.25_-85.75	EF
-156.25	-86.25	-156.25_-86.25	EF
-156.25	-86.75	-156.25_-86.75	EF
-156.25	-87.25	-156.25_-87.25	EF
-156.25	-87.75	-156.25_-87.75	EF
-156.25	-88.25	-156.25_-88.25	EF
-156.25	-88.75	-156.25_-88.75	EF
-156.25	-89.25	-156.25_-89.25	EF
-156.25	-89.75	-156.25_-89.75	EF
-155.75	70.75	-155.75_70.75	ET
-155.75	70.25	-155.75_70.25	ET
-155.75	69.75	-155.75_69.75	ET
-155.75	69.25	-155.75_69.25	Dsc
-155.75	68.75	-155.75_68.75	Dfc
-155.75	68.25	-155.75_68.25	ET
-155.75	67.75	-155.75_67.75	Dfc
-155.75	67.25	-155.75_67.25	ET
-155.75	66.75	-155.75_66.75	Dsc
-155.75	66.25	-155.75_66.25	Dsc
-155.75	65.75	-155.75_65.75	Dsc
-155.75	65.25	-155.75_65.25	Dsc
-155.75	64.75	-155.75_64.75	Dsc
-155.75	64.25	-155.75_64.25	Dfc
-155.75	63.75	-155.75_63.75	Dfc
-155.75	63.25	-155.75_63.25	Dfc
-155.75	62.75	-155.75_62.75	Dfc
-155.75	62.25	-155.75_62.25	Dfc
-155.75	61.75	-155.75_61.75	Dfc
-155.75	61.25	-155.75_61.25	Dfc
-155.75	60.75	-155.75_60.75	Dfc
-155.75	60.25	-155.75_60.25	Dfc
-155.75	59.75	-155.75_59.75	Dsc
-155.75	59.25	-155.75_59.25	Dfc
-155.75	58.75	-155.75_58.75	Dfc
-155.75	58.25	-155.75_58.25	Dfc
-155.75	57.75	-155.75_57.75	Dfc
-155.75	19.75	-155.75_19.75	Cfb
-155.75	19.25	-155.75_19.25	Cfb
-155.75	-77.25	-155.75_-77.25	EF
-155.75	-77.75	-155.75_-77.75	EF
-155.75	-81.25	-155.75_-81.25	EF
-155.75	-83.25	-155.75_-83.25	EF
-155.75	-83.75	-155.75_-83.75	EF
-155.75	-84.25	-155.75_-84.25	EF
-155.75	-85.75	-155.75_-85.75	EF
-155.75	-86.25	-155.75_-86.25	EF
-155.75	-86.75	-155.75_-86.75	EF
-155.75	-87.25	-155.75_-87.25	EF
-155.75	-87.75	-155.75_-87.75	EF
-155.75	-88.25	-155.75_-88.25	EF
-155.75	-88.75	-155.75_-88.75	EF
-155.75	-89.25	-155.75_-89.25	EF
-155.75	-89.75	-155.75_-89.75	EF
-155.25	70.75	-155.25_70.75	ET
-155.25	70.25	-155.25_70.25	ET
-155.25	69.75	-155.25_69.75	ET
-155.25	69.25	-155.25_69.25	Dfc
-155.25	68.75	-155.25_68.75	Dfc
-155.25	68.25	-155.25_68.25	ET
-155.25	67.75	-155.25_67.75	ET
-155.25	67.25	-155.25_67.25	Dfc
-155.25	66.75	-155.25_66.75	Dfc
-155.25	66.25	-155.25_66.25	Dsc
-155.25	65.75	-155.25_65.75	Dsc
-155.25	65.25	-155.25_65.25	Dsc
-155.25	64.75	-155.25_64.75	Dsc
-155.25	64.25	-155.25_64.25	Dfc
-155.25	63.75	-155.25_63.75	Dfc
-155.25	63.25	-155.25_63.25	Dfc
-155.25	62.75	-155.25_62.75	Dfc
-155.25	62.25	-155.25_62.25	Dfc
-155.25	61.75	-155.25_61.75	Dfc
-155.25	61.25	-155.25_61.25	Dfc
-155.25	60.75	-155.25_60.75	Dfc
-155.25	60.25	-155.25_60.25	Dfc
-155.25	59.75	-155.25_59.75	Dsc
-155.25	59.25	-155.25_59.25	Dfc
-155.25	58.75	-155.25_58.75	Dfc
-155.25	58.25	-155.25_58.25	ET
-155.25	19.75	-155.25_19.75	Cfb
-155.25	-77.25	-155.25_-77.25	EF
-155.25	-77.75	-155.25_-77.75	EF
-155.25	-78.75	-155.25_-78.75	EF
-155.25	-81.25	-155.25_-81.25	EF
-155.25	-83.25	-155.25_-83.25	EF
-155.25	-83.75	-155.25_-83.75	EF
-155.25	-84.25	-155.25_-84.25	EF
-155.25	-84.75	-155.25_-84.75	EF
-155.25	-85.75	-155.25_-85.75	EF
-155.25	-86.25	-155.25_-86.25	EF
-155.25	-86.75	-155.25_-86.75	EF
-155.25	-87.25	-155.25_-87.25	EF
-155.25	-87.75	-155.25_-87.75	EF
-155.25	-88.25	-155.25_-88.25	EF
-155.25	-88.75	-155.25_-88.75	EF
-155.25	-89.25	-155.25_-89.25	EF
-155.25	-89.75	-155.25_-89.75	EF
-154.75	70.75	-154.75_70.75	ET
-154.75	70.25	-154.75_70.25	ET
-154.75	69.75	-154.75_69.75	Dsc
-154.75	69.25	-154.75_69.25	Dfc
-154.75	68.75	-154.75_68.75	Dfc
-154.75	68.25	-154.75_68.25	ET
-154.75	67.75	-154.75_67.75	ET
-154.75	67.25	-154.75_67.25	ET
-154.75	66.75	-154.75_66.75	Dfc
-154.75	66.25	-154.75_66.25	Dsc
-154.75	65.75	-154.75_65.75	Dsc
-154.75	65.25	-154.75_65.25	Dfc
-154.75	64.75	-154.75_64.75	Dsc
-154.75	64.25	-154.75_64.25	Dfc
-154.75	63.75	-154.75_63.75	Dfc
-154.75	63.25	-154.75_63.25	Dfc
-154.75	62.75	-154.75_62.75	Dfc
-154.75	62.25	-154.75_62.25	Dfc
-154.75	61.75	-154.75_61.75	Dfc
-154.75	61.25	-154.75_61.25	Dfc
-154.75	60.75	-154.75_60.75	Dfc
-154.75	60.25	-154.75_60.25	Dfc
-154.75	59.75	-154.75_59.75	Dsc
-154.75	59.25	-154.75_59.25	Dfc
-154.75	58.75	-154.75_58.75	ET
-154.75	58.25	-154.75_58.25	ET
-154.75	-77.25	-154.75_-77.25	EF
-154.75	-77.75	-154.75_-77.75	EF
-154.75	-78.75	-154.75_-78.75	EF
-154.75	-81.25	-154.75_-81.25	EF
-154.75	-83.25	-154.75_-83.25	EF
-154.75	-83.75	-154.75_-83.75	EF
-154.75	-84.25	-154.75_-84.25	EF
-154.75	-84.75	-154.75_-84.75	EF
-154.75	-85.75	-154.75_-85.75	EF
-154.75	-86.25	-154.75_-86.25	EF
-154.75	-86.75	-154.75_-86.75	EF
-154.75	-87.25	-154.75_-87.25	EF
-154.75	-87.75	-154.75_-87.75	EF
-154.75	-88.25	-154.75_-88.25	EF
-154.75	-88.75	-154.75_-88.75	EF
-154.75	-89.25	-154.75_-89.25	EF
-154.75	-89.75	-154.75_-89.75	EF
-154.25	70.75	-154.25_70.75	ET
-154.25	70.25	-154.25_70.25	ET
-154.25	69.75	-154.25_69.75	Dsc
-154.25	69.25	-154.25_69.25	Dfc
-154.25	68.75	-154.25_68.75	Dfc
-154.25	68.25	-154.25_68.25	ET
-154.25	67.75	-154.25_67.75	Dfc
-154.25	67.25	-154.25_67.25	ET
-154.25	66.75	-154.25_66.75	Dfc
-154.25	66.25	-154.25_66.25	Dsc
-154.25	65.75	-154.25_65.75	Dfc
-154.25	65.25	-154.25_65.25	Dfc
-154.25	64.75	-154.25_64.75	Dsc
-154.25	64.25	-154.25_64.25	Dfc
-154.25	63.75	-154.25_63.75	Dfc
-154.25	63.25	-154.25_63.25	Dfc
-154.25	62.75	-154.25_62.75	Dfc
-154.25	62.25	-154.25_62.25	Dfc
-154.25	61.75	-154.25_61.75	ET
-154.25	61.25	-154.25_61.25	ET
-154.25	60.75	-154.25_60.75	Dfc
-154.25	60.25	-154.25_60.25	Dfc
-154.25	59.75	-154.25_59.75	Dfc
-154.25	59.25	-154.25_59.25	ET
-154.25	58.75	-154.25_58.75	ET
-154.25	58.25	-154.25_58.25	Cfc
-154.25	57.25	-154.25_57.25	ET
-154.25	-77.25	-154.25_-77.25	EF
-154.25	-77.75	-154.25_-77.75	EF
-154.25	-78.25	-154.25_-78.25	EF
-154.25	-78.75	-154.25_-78.75	EF
-154.25	-81.25	-154.25_-81.25	EF
-154.25	-83.25	-154.25_-83.25	EF
-154.25	-83.75	-154.25_-83.75	EF
-154.25	-84.25	-154.25_-84.25	EF
-154.25	-84.75	-154.25_-84.75	EF
-154.25	-85.75	-154.25_-85.75	EF
-154.25	-86.25	-154.25_-86.25	EF
-154.25	-86.75	-154.25_-86.75	EF
-154.25	-87.25	-154.25_-87.25	EF
-154.25	-87.75	-154.25_-87.75	EF
-154.25	-88.25	-154.25_-88.25	EF
-154.25	-88.75	-154.25_-88.75	EF
-154.25	-89.25	-154.25_-89.25	EF
-154.25	-89.75	-154.25_-89.75	EF
-153.75	70.75	-153.75_70.75	ET
-153.75	70.25	-153.75_70.25	ET
-153.75	69.75	-153.75_69.75	Dsc
-153.75	69.25	-153.75_69.25	Dfc
-153.75	68.75	-153.75_68.75	Dfc
-153.75	68.25	-153.75_68.25	ET
-153.75	67.75	-153.75_67.75	Dfc
-153.75	67.25	-153.75_67.25	Dfc
-153.75	66.75	-153.75_66.75	Dfc
-153.75	66.25	-153.75_66.25	Dfc
-153.75	65.75	-153.75_65.75	Dfc
-153.75	65.25	-153.75_65.25	Dfc
-153.75	64.75	-153.75_64.75	Dfc
-153.75	64.25	-153.75_64.25	Dfc
-153.75	63.75	-153.75_63.75	Dfc
-153.75	63.25	-153.75_63.25	Dfc
-153.75	62.75	-153.75_62.75	Dfc
-153.75	62.25	-153.75_62.25	ET
-153.75	61.75	-153.75_61.75	ET
-153.75	61.25	-153.75_61.25	Dfc
-153.75	60.75	-153.75_60.75	ET
-153.75	60.25	-153.75_60.25	ET
-153.75	59.75	-153.75_59.75	Dfc
-153.75	58.75	-153.75_58.75	ET
-153.75	57.75	-153.75_57.75	Cfc
-153.75	57.25	-153.75_57.25	ET
-153.75	-77.25	-153.75_-77.25	EF
-153.75	-77.75	-153.75_-77.75	EF
-153.75	-78.25	-153.75_-78.25	EF
-153.75	-78.75	-153.75_-78.75	EF
-153.75	-81.25	-153.75_-81.25	EF
-153.75	-82.75	-153.75_-82.75	EF
-153.75	-83.25	-153.75_-83.25	EF
-153.75	-83.75	-153.75_-83.75	EF
-153.75	-84.25	-153.75_-84.25	EF
-153.75	-84.75	-153.75_-84.75	EF
-153.75	-85.75	-153.75_-85.75	EF
-153.75	-86.25	-153.75_-86.25	EF
-153.75	-86.75	-153.75_-86.75	EF
-153.75	-87.25	-153.75_-87.25	EF
-153.75	-87.75	-153.75_-87.75	EF
-153.75	-88.25	-153.75_-88.25	EF
-153.75	-88.75	-153.75_-88.75	EF
-153.75	-89.25	-153.75_-89.25	EF
-153.75	-89.75	-153.75_-89.75	EF
-153.25	70.75	-153.25_70.75	ET
-153.25	70.25	-153.25_70.25	ET
-153.25	69.75	-153.25_69.75	Dsc
-153.25	69.25	-153.25_69.25	Dsc
-153.25	68.75	-153.25_68.75	Dfc
-153.25	68.25	-153.25_68.25	Dfc
-153.25	67.75	-153.25_67.75	Dfc
-153.25	67.25	-153.25_67.25	Dfc
-153.25	66.75	-153.25_66.75	Dfc
-153.25	66.25	-153.25_66.25	Dfc
-153.25	65.75	-153.25_65.75	Dfc
-153.25	65.25	-153.25_65.25	Dfc
-153.25	64.75	-153.25_64.75	Dfc
-153.25	64.25	-153.25_64.25	Dfc
-153.25	63.75	-153.25_63.75	Dfc
-153.25	63.25	-153.25_63.25	Dfc
-153.25	62.75	-153.25_62.75	Dfc
-153.25	62.25	-153.25_62.25	Dfc
-153.25	61.75	-153.25_61.75	ET
-153.25	61.25	-153.25_61.25	ET
-153.25	60.75	-153.25_60.75	Dfc
-153.25	60.25	-153.25_60.25	Dfc
-153.25	59.75	-153.25_59.75	Dfc
-153.25	57.75	-153.25_57.75	Cfc
-153.25	57.25	-153.25_57.25	Cfc
-153.25	-77.75	-153.25_-77.75	EF
-153.25	-78.25	-153.25_-78.25	EF
-153.25	-78.75	-153.25_-78.75	EF
-153.25	-81.25	-153.25_-81.25	EF
-153.25	-82.25	-153.25_-82.25	EF
-153.25	-82.75	-153.25_-82.75	EF
-153.25	-83.25	-153.25_-83.25	EF
-153.25	-83.75	-153.25_-83.75	EF
-153.25	-84.25	-153.25_-84.25	EF
-153.25	-84.75	-153.25_-84.75	EF
-153.25	-85.75	-153.25_-85.75	EF
-153.25	-86.25	-153.25_-86.25	EF
-153.25	-86.75	-153.25_-86.75	EF
-153.25	-87.25	-153.25_-87.25	EF
-153.25	-87.75	-153.25_-87.75	EF
-153.25	-88.25	-153.25_-88.25	EF
-153.25	-88.75	-153.25_-88.75	EF
-153.25	-89.25	-153.25_-89.25	EF
-153.25	-89.75	-153.25_-89.75	EF
-152.75	70.75	-152.75_70.75	ET
-152.75	70.25	-152.75_70.25	ET
-152.75	69.75	-152.75_69.75	Dsc
-152.75	69.25	-152.75_69.25	Dsc
-152.75	68.75	-152.75_68.75	Dfc
-152.75	68.25	-152.75_68.25	ET
-152.75	67.75	-152.75_67.75	Dfc
-152.75	67.25	-152.75_67.25	Dfc
-152.75	66.75	-152.75_66.75	Dfc
-152.75	66.25	-152.75_66.25	Dfc
-152.75	65.75	-152.75_65.75	Dfc
-152.75	65.25	-152.75_65.25	Dfc
-152.75	64.75	-152.75_64.75	Dfc
-152.75	64.25	-152.75_64.25	Dfc
-152.75	63.75	-152.75_63.75	Dfc
-152.75	63.25	-152.75_63.25	Dfc
-152.75	62.75	-152.75_62.75	Dfc
-152.75	62.25	-152.75_62.25	ET
-152.75	61.75	-152.75_61.75	Dsc
-152.75	61.25	-152.75_61.25	ET
-152.75	60.75	-152.75_60.75	ET
-152.75	60.25	-152.75_60.25	Dfc
-152.75	58.25	-152.75_58.25	Cfc
-152.75	57.75	-152.75_57.75	ET
-152.75	-77.75	-152.75_-77.75	EF
-152.75	-78.25	-152.75_-78.25	EF
-152.75	-78.75	-152.75_-78.75	EF
-152.75	-81.25	-152.75_-81.25	EF
-152.75	-81.75	-152.75_-81.75	EF
-152.75	-82.25	-152.75_-82.25	EF
-152.75	-82.75	-152.75_-82.75	EF
-152.75	-83.25	-152.75_-83.25	EF
-152.75	-83.75	-152.75_-83.75	EF
-152.75	-84.25	-152.75_-84.25	EF
-152.75	-84.75	-152.75_-84.75	EF
-152.75	-85.75	-152.75_-85.75	EF
-152.75	-86.25	-152.75_-86.25	EF
-152.75	-86.75	-152.75_-86.75	EF
-152.75	-87.25	-152.75_-87.25	EF
-152.75	-87.75	-152.75_-87.75	EF
-152.75	-88.25	-152.75_-88.25	EF
-152.75	-88.75	-152.75_-88.75	EF
-152.75	-89.25	-152.75_-89.25	EF
-152.75	-89.75	-152.75_-89.75	EF
-152.25	70.25	-152.25_70.25	ET
-152.25	69.75	-152.25_69.75	Dsc
-152.25	69.25	-152.25_69.25	Dsc
-152.25	68.75	-152.25_68.75	Dfc
-152.25	68.25	-152.25_68.25	ET
-152.25	67.75	-152.25_67.75	Dfc
-152.25	67.25	-152.25_67.25	Dfc
-152.25	66.75	-152.25_66.75	Dfc
-152.25	66.25	-152.25_66.25	Dfc
-152.25	65.75	-152.25_65.75	Dfc
-152.25	65.25	-152.25_65.25	Dfc
-152.25	64.75	-152.25_64.75	Dfc
-152.25	64.25	-152.25_64.25	Dfc
-152.25	63.75	-152.25_63.75	Dfc
-152.25	63.25	-152.25_63.25	Dfc
-152.25	62.75	-152.25_62.75	ET
-152.25	62.25	-152.25_62.25	Dfc
-152.25	61.75	-152.25_61.75	ET
-152.25	61.25	-152.25_61.25	ET
-152.25	60.75	-152.25_60.75	Dsb
-152.25	-77.75	-152.25_-77.75	EF
-152.25	-78.25	-152.25_-78.25	EF
-152.25	-78.75	-152.25_-78.75	EF
-152.25	-81.25	-152.25_-81.25	EF
-152.25	-81.75	-152.25_-81.75	EF
-152.25	-82.25	-152.25_-82.25	EF
-152.25	-82.75	-152.25_-82.75	EF
-152.25	-83.25	-152.25_-83.25	EF
-152.25	-83.75	-152.25_-83.75	EF
-152.25	-84.25	-152.25_-84.25	EF
-152.25	-84.75	-152.25_-84.75	EF
-152.25	-85.75	-152.25_-85.75	EF
-152.25	-86.25	-152.25_-86.25	EF
-152.25	-86.75	-152.25_-86.75	EF
-152.25	-87.25	-152.25_-87.25	EF
-152.25	-87.75	-152.25_-87.75	EF
-152.25	-88.25	-152.25_-88.25	EF
-152.25	-88.75	-152.25_-88.75	EF
-152.25	-89.25	-152.25_-89.25	EF
-152.25	-89.75	-152.25_-89.75	EF
-151.75	70.25	-151.75_70.25	ET
-151.75	69.75	-151.75_69.75	Dsc
-151.75	69.25	-151.75_69.25	Dsc
-151.75	68.75	-151.75_68.75	Dfc
-151.75	68.25	-151.75_68.25	ET
-151.75	67.75	-151.75_67.75	ET
-151.75	67.25	-151.75_67.25	Dfc
-151.75	66.75	-151.75_66.75	Dfc
-151.75	66.25	-151.75_66.25	Dfc
-151.75	65.75	-151.75_65.75	Dfc
-151.75	65.25	-151.75_65.25	Dfc
-151.75	64.75	-151.75_64.75	Dfc
-151.75	64.25	-151.75_64.25	Dfc
-151.75	63.75	-151.75_63.75	Dfc
-151.75	63.25	-151.75_63.25	Dfc
-151.75	62.75	-151.75_62.75	ET
-151.75	62.25	-151.75_62.25	Dfc
-151.75	61.75	-151.75_61.75	Dsc
-151.75	61.25	-151.75_61.25	Dsc
-151.75	60.75	-151.75_60.75	Dsc
-151.75	59.75	-151.75_59.75	Dsc
-151.75	59.25	-151.75_59.25	Dsc
-151.75	-77.75	-151.75_-77.75	EF
-151.75	-78.25	-151.75_-78.25	EF
-151.75	-78.75	-151.75_-78.75	EF
-151.75	-79.25	-151.75_-79.25	EF
-151.75	-81.25	-151.75_-81.25	EF
-151.75	-81.75	-151.75_-81.75	EF
-151.75	-82.25	-151.75_-82.25	EF
-151.75	-82.75	-151.75_-82.75	EF
-151.75	-83.25	-151.75_-83.25	EF
-151.75	-83.75	-151.75_-83.75	EF
-151.75	-84.25	-151.75_-84.25	EF
-151.75	-84.75	-151.75_-84.75	EF
-151.75	-85.75	-151.75_-85.75	EF
-151.75	-86.25	-151.75_-86.25	EF
-151.75	-86.75	-151.75_-86.75	EF
-151.75	-87.25	-151.75_-87.25	EF
-151.75	-87.75	-151.75_-87.75	EF
-151.75	-88.25	-151.75_-88.25	EF
-151.75	-88.75	-151.75_-88.75	EF
-151.75	-89.25	-151.75_-89.25	EF
-151.75	-89.75	-151.75_-89.75	EF
-151.25	70.25	-151.25_70.25	ET
-151.25	69.75	-151.25_69.75	Dsc
-151.25	69.25	-151.25_69.25	Dsc
-151.25	68.75	-151.25_68.75	Dfc
-151.25	68.25	-151.25_68.25	Dfc
-151.25	67.75	-151.25_67.75	Dfc
-151.25	67.25	-151.25_67.25	Dfc
-151.25	66.75	-151.25_66.75	Dfc
-151.25	66.25	-151.25_66.25	Dfc
-151.25	65.75	-151.25_65.75	Dfc
-151.25	65.25	-151.25_65.25	Dfc
-151.25	64.75	-151.25_64.75	Dfc
-151.25	64.25	-151.25_64.25	Dfc
-151.25	63.75	-151.25_63.75	Dwc
-151.25	63.25	-151.25_63.25	Dfc
-151.25	62.75	-151.25_62.75	ET
-151.25	62.25	-151.25_62.25	Dfc
-151.25	61.75	-151.25_61.75	Dsc
-151.25	61.25	-151.25_61.25	Dsc
-151.25	60.75	-151.25_60.75	Dsc
-151.25	60.25	-151.25_60.25	Dfc
-151.25	59.75	-151.25_59.75	Dsc
-151.25	59.25	-151.25_59.25	Csc
-151.25	-77.25	-151.25_-77.25	EF
-151.25	-77.75	-151.25_-77.75	EF
-151.25	-78.25	-151.25_-78.25	EF
-151.25	-78.75	-151.25_-78.75	EF
-151.25	-79.25	-151.25_-79.25	EF
-151.25	-81.25	-151.25_-81.25	EF
-151.25	-81.75	-151.25_-81.75	EF
-151.25	-82.25	-151.25_-82.25	EF
-151.25	-82.75	-151.25_-82.75	EF
-151.25	-83.25	-151.25_-83.25	EF
-151.25	-83.75	-151.25_-83.75	EF
-151.25	-84.25	-151.25_-84.25	EF
-151.25	-84.75	-151.25_-84.75	EF
-151.25	-85.75	-151.25_-85.75	EF
-151.25	-86.25	-151.25_-86.25	EF
-151.25	-86.75	-151.25_-86.75	EF
-151.25	-87.25	-151.25_-87.25	EF
-151.25	-87.75	-151.25_-87.75	EF
-151.25	-88.25	-151.25_-88.25	EF
-151.25	-88.75	-151.25_-88.75	EF
-151.25	-89.25	-151.25_-89.25	EF
-151.25	-89.75	-151.25_-89.75	EF
-150.75	70.25	-150.75_70.25	ET
-150.75	69.75	-150.75_69.75	Dsc
-150.75	69.25	-150.75_69.25	Dsc
-150.75	68.75	-150.75_68.75	Dfc
-150.75	68.25	-150.75_68.25	ET
-150.75	67.75	-150.75_67.75	Dfc
-150.75	67.25	-150.75_67.25	Dfc
-150.75	66.75	-150.75_66.75	Dfc
-150.75	66.25	-150.75_66.25	Dfc
-150.75	65.75	-150.75_65.75	Dsc
-150.75	65.25	-150.75_65.25	Dsc
-150.75	64.75	-150.75_64.75	Dsc
-150.75	64.25	-150.75_64.25	Dfc
-150.75	63.75	-150.75_63.75	Dwc
-150.75	63.25	-150.75_63.25	ET
-150.75	62.75	-150.75_62.75	Dfc
-150.75	62.25	-150.75_62.25	Dfc
-150.75	61.75	-150.75_61.75	Dsc
-150.75	61.25	-150.75_61.25	Dsc
-150.75	60.75	-150.75_60.75	Dsc
-150.75	60.25	-150.75_60.25	Dfc
-150.75	59.75	-150.75_59.75	ET
-150.75	-76.75	-150.75_-76.75	EF
-150.75	-77.75	-150.75_-77.75	EF
-150.75	-78.25	-150.75_-78.25	EF
-150.75	-78.75	-150.75_-78.75	EF
-150.75	-79.25	-150.75_-79.25	EF
-150.75	-81.25	-150.75_-81.25	EF
-150.75	-81.75	-150.75_-81.75	EF
-150.75	-82.25	-150.75_-82.25	EF
-150.75	-82.75	-150.75_-82.75	EF
-150.75	-83.25	-150.75_-83.25	EF
-150.75	-83.75	-150.75_-83.75	EF
-150.75	-84.25	-150.75_-84.25	EF
-150.75	-84.75	-150.75_-84.75	EF
-150.75	-85.75	-150.75_-85.75	EF
-150.75	-86.25	-150.75_-86.25	EF
-150.75	-86.75	-150.75_-86.75	EF
-150.75	-87.25	-150.75_-87.25	EF
-150.75	-87.75	-150.75_-87.75	EF
-150.75	-88.25	-150.75_-88.25	EF
-150.75	-88.75	-150.75_-88.75	EF
-150.75	-89.25	-150.75_-89.25	EF
-150.75	-89.75	-150.75_-89.75	EF
-150.25	70.25	-150.25_70.25	ET
-150.25	69.75	-150.25_69.75	ET
-150.25	69.25	-150.25_69.25	Dsc
-150.25	68.75	-150.25_68.75	Dfc
-150.25	68.25	-150.25_68.25	ET
-150.25	67.75	-150.25_67.75	Dfc
-150.25	67.25	-150.25_67.25	Dfc
-150.25	66.75	-150.25_66.75	Dfc
-150.25	66.25	-150.25_66.25	Dfc
-150.25	65.75	-150.25_65.75	Dsc
-150.25	65.25	-150.25_65.25	Dsc
-150.25	64.75	-150.25_64.75	Dsc
-150.25	64.25	-150.25_64.25	Dfc
-150.25	63.75	-150.25_63.75	Dfc
-150.25	63.25	-150.25_63.25	ET
-150.25	62.75	-150.25_62.75	Dfc
-150.25	62.25	-150.25_62.25	Dfc
-150.25	61.75	-150.25_61.75	Dsc
-150.25	60.75	-150.25_60.75	Dfc
-150.25	60.25	-150.25_60.25	ET
-150.25	59.75	-150.25_59.75	Dsc
-150.25	-76.75	-150.25_-76.75	EF
-150.25	-77.75	-150.25_-77.75	EF
-150.25	-78.25	-150.25_-78.25	EF
-150.25	-78.75	-150.25_-78.75	EF
-150.25	-79.25	-150.25_-79.25	EF
-150.25	-81.25	-150.25_-81.25	EF
-150.25	-81.75	-150.25_-81.75	EF
-150.25	-82.25	-150.25_-82.25	EF
-150.25	-82.75	-150.25_-82.75	EF
-150.25	-83.25	-150.25_-83.25	EF
-150.25	-83.75	-150.25_-83.75	EF
-150.25	-84.25	-150.25_-84.25	EF
-150.25	-84.75	-150.25_-84.75	EF
-150.25	-85.75	-150.25_-85.75	EF
-150.25	-86.25	-150.25_-86.25	EF
-150.25	-86.75	-150.25_-86.75	EF
-150.25	-87.25	-150.25_-87.25	EF
-150.25	-87.75	-150.25_-87.75	EF
-150.25	-88.25	-150.25_-88.25	EF
-150.25	-88.75	-150.25_-88.75	EF
-150.25	-89.25	-150.25_-89.25	EF
-150.25	-89.75	-150.25_-89.75	EF
-149.75	70.25	-149.75_70.25	ET
-149.75	69.75	-149.75_69.75	ET
-149.75	69.25	-149.75_69.25	Dfc
-149.75	68.75	-149.75_68.75	Dfc
-149.75	68.25	-149.75_68.25	ET
-149.75	67.75	-149.75_67.75	Dfc
-149.75	67.25	-149.75_67.25	Dfc
-149.75	66.75	-149.75_66.75	Dfc
-149.75	66.25	-149.75_66.25	Dfc
-149.75	65.75	-149.75_65.75	Dsc
-149.75	65.25	-149.75_65.25	Dsc
-149.75	64.75	-149.75_64.75	Dfc
-149.75	64.25	-149.75_64.25	Dfc
-149.75	63.75	-149.75_63.75	Dsc
-149.75	63.25	-149.75_63.25	Dfc
-149.75	62.75	-149.75_62.75	Dfc
-149.75	62.25	-149.75_62.25	Dfc
-149.75	61.75	-149.75_61.75	Dsc
-149.75	61.25	-149.75_61.25	Dsc
-149.75	60.75	-149.75_60.75	ET
-149.75	60.25	-149.75_60.25	ET
-149.75	-78.25	-149.75_-78.25	EF
-149.75	-78.75	-149.75_-78.75	EF
-149.75	-79.25	-149.75_-79.25	EF
-149.75	-80.25	-149.75_-80.25	EF
-149.75	-80.75	-149.75_-80.75	EF
-149.75	-81.25	-149.75_-81.25	EF
-149.75	-81.75	-149.75_-81.75	EF
-149.75	-82.25	-149.75_-82.25	EF
-149.75	-82.75	-149.75_-82.75	EF
-149.75	-83.25	-149.75_-83.25	EF
-149.75	-83.75	-149.75_-83.75	EF
-149.75	-84.25	-149.75_-84.25	EF
-149.75	-84.75	-149.75_-84.75	EF
-149.75	-85.75	-149.75_-85.75	EF
-149.75	-86.25	-149.75_-86.25	EF
-149.75	-86.75	-149.75_-86.75	EF
-149.75	-87.25	-149.75_-87.25	EF
-149.75	-87.75	-149.75_-87.75	EF
-149.75	-88.25	-149.75_-88.25	EF
-149.75	-88.75	-149.75_-88.75	EF
-149.75	-89.25	-149.75_-89.25	EF
-149.75	-89.75	-149.75_-89.75	EF
-149.25	70.25	-149.25_70.25	ET
-149.25	69.75	-149.25_69.75	ET
-149.25	69.25	-149.25_69.25	ET
-149.25	68.75	-149.25_68.75	ET
-149.25	68.25	-149.25_68.25	ET
-149.25	67.75	-149.25_67.75	ET
-149.25	67.25	-149.25_67.25	Dfc
-149.25	66.75	-149.25_66.75	Dfc
-149.25	66.25	-149.25_66.25	Dfc
-149.25	65.75	-149.25_65.75	Dsc
-149.25	65.25	-149.25_65.25	Dsc
-149.25	64.75	-149.25_64.75	Dwc
-149.25	64.25	-149.25_64.25	Dfc
-149.25	63.75	-149.25_63.75	ET
-149.25	63.25	-149.25_63.25	Dsc
-149.25	62.75	-149.25_62.75	ET
-149.25	62.25	-149.25_62.25	Dfc
-149.25	61.75	-149.25_61.75	Dsc
-149.25	61.25	-149.25_61.25	ET
-149.25	60.75	-149.25_60.75	Dfc
-149.25	60.25	-149.25_60.25	ET
-149.25	-17.75	-149.25_-17.75	Af
-149.25	-76.75	-149.25_-76.75	EF
-149.25	-77.75	-149.25_-77.75	EF
-149.25	-78.25	-149.25_-78.25	EF
-149.25	-78.75	-149.25_-78.75	EF
-149.25	-79.25	-149.25_-79.25	EF
-149.25	-80.25	-149.25_-80.25	EF
-149.25	-80.75	-149.25_-80.75	EF
-149.25	-81.25	-149.25_-81.25	EF
-149.25	-81.75	-149.25_-81.75	EF
-149.25	-82.25	-149.25_-82.25	EF
-149.25	-82.75	-149.25_-82.75	EF
-149.25	-83.25	-149.25_-83.25	EF
-149.25	-83.75	-149.25_-83.75	EF
-149.25	-84.25	-149.25_-84.25	EF
-149.25	-84.75	-149.25_-84.75	EF
-149.25	-85.25	-149.25_-85.25	EF
-149.25	-85.75	-149.25_-85.75	EF
-149.25	-86.25	-149.25_-86.25	EF
-149.25	-86.75	-149.25_-86.75	EF
-149.25	-87.25	-149.25_-87.25	EF
-149.25	-87.75	-149.25_-87.75	EF
-149.25	-88.25	-149.25_-88.25	EF
-149.25	-88.75	-149.25_-88.75	EF
-149.25	-89.25	-149.25_-89.25	EF
-149.25	-89.75	-149.25_-89.75	EF
-148.75	70.25	-148.75_70.25	ET
-148.75	69.75	-148.75_69.75	ET
-148.75	69.25	-148.75_69.25	ET
-148.75	68.75	-148.75_68.75	Dfc
-148.75	68.25	-148.75_68.25	Dfc
-148.75	67.75	-148.75_67.75	ET
-148.75	67.25	-148.75_67.25	Dfc
-148.75	66.75	-148.75_66.75	Dfc
-148.75	66.25	-148.75_66.25	Dsb
-148.75	65.75	-148.75_65.75	Dsc
-148.75	65.25	-148.75_65.25	Dsb
-148.75	64.75	-148.75_64.75	Dfc
-148.75	64.25	-148.75_64.25	Dfc
-148.75	63.75	-148.75_63.75	Dwc
-148.75	63.25	-148.75_63.25	ET
-148.75	62.75	-148.75_62.75	Dfc
-148.75	62.25	-148.75_62.25	ET
-148.75	61.75	-148.75_61.75	Dsc
-148.75	61.25	-148.75_61.25	ET
-148.75	60.75	-148.75_60.75	Dfc
-148.75	60.25	-148.75_60.25	ET
-148.75	-76.75	-148.75_-76.75	EF
-148.75	-77.25	-148.75_-77.25	EF
-148.75	-77.75	-148.75_-77.75	EF
-148.75	-78.25	-148.75_-78.25	EF
-148.75	-78.75	-148.75_-78.75	EF
-148.75	-79.25	-148.75_-79.25	EF
-148.75	-79.75	-148.75_-79.75	EF
-148.75	-80.25	-148.75_-80.25	EF
-148.75	-80.75	-148.75_-80.75	EF
-148.75	-81.25	-148.75_-81.25	EF
-148.75	-81.75	-148.75_-81.75	EF
-148.75	-82.25	-148.75_-82.25	EF
-148.75	-82.75	-148.75_-82.75	EF
-148.75	-83.25	-148.75_-83.25	EF
-148.75	-83.75	-148.75_-83.75	EF
-148.75	-84.25	-148.75_-84.25	EF
-148.75	-84.75	-148.75_-84.75	EF
-148.75	-85.25	-148.75_-85.25	EF
-148.75	-85.75	-148.75_-85.75	EF
-148.75	-86.25	-148.75_-86.25	EF
-148.75	-86.75	-148.75_-86.75	EF
-148.75	-87.25	-148.75_-87.25	EF
-148.75	-87.75	-148.75_-87.75	EF
-148.75	-88.25	-148.75_-88.25	EF
-148.75	-88.75	-148.75_-88.75	EF
-148.75	-89.25	-148.75_-89.25	EF
-148.75	-89.75	-148.75_-89.75	EF
-148.25	70.25	-148.25_70.25	ET
-148.25	69.75	-148.25_69.75	ET
-148.25	69.25	-148.25_69.25	ET
-148.25	68.75	-148.25_68.75	ET
-148.25	68.25	-148.25_68.25	ET
-148.25	67.75	-148.25_67.75	Dfc
-148.25	67.25	-148.25_67.25	Dfc
-148.25	66.75	-148.25_66.75	Dfc
-148.25	66.25	-148.25_66.25	Dsb
-148.25	65.75	-148.25_65.75	Dsc
-148.25	65.25	-148.25_65.25	Dfc
-148.25	64.75	-148.25_64.75	Dfc
-148.25	64.25	-148.25_64.25	Dfc
-148.25	63.75	-148.25_63.75	Dfc
-148.25	63.25	-148.25_63.25	Dsc
-148.25	62.75	-148.25_62.75	ET
-148.25	62.25	-148.25_62.25	ET
-148.25	61.75	-148.25_61.75	ET
-148.25	61.25	-148.25_61.25	ET
-148.25	60.75	-148.25_60.75	Cfc
-148.25	60.25	-148.25_60.25	Cfc
-148.25	-76.25	-148.25_-76.25	EF
-148.25	-77.25	-148.25_-77.25	EF
-148.25	-77.75	-148.25_-77.75	EF
-148.25	-78.25	-148.25_-78.25	EF
-148.25	-78.75	-148.25_-78.75	EF
-148.25	-79.25	-148.25_-79.25	EF
-148.25	-79.75	-148.25_-79.75	EF
-148.25	-80.25	-148.25_-80.25	EF
-148.25	-80.75	-148.25_-80.75	EF
-148.25	-81.25	-148.25_-81.25	EF
-148.25	-81.75	-148.25_-81.75	EF
-148.25	-82.25	-148.25_-82.25	EF
-148.25	-82.75	-148.25_-82.75	EF
-148.25	-83.25	-148.25_-83.25	EF
-148.25	-83.75	-148.25_-83.75	EF
-148.25	-84.25	-148.25_-84.25	EF
-148.25	-84.75	-148.25_-84.75	EF
-148.25	-85.25	-148.25_-85.25	EF
-148.25	-85.75	-148.25_-85.75	EF
-148.25	-86.25	-148.25_-86.25	EF
-148.25	-86.75	-148.25_-86.75	EF
-148.25	-87.25	-148.25_-87.25	EF
-148.25	-87.75	-148.25_-87.75	EF
-148.25	-88.25	-148.25_-88.25	EF
-148.25	-88.75	-148.25_-88.75	EF
-148.25	-89.25	-148.25_-89.25	EF
-148.25	-89.75	-148.25_-89.75	EF
-147.75	69.75	-147.75_69.75	ET
-147.75	69.25	-147.75_69.25	ET
-147.75	68.75	-147.75_68.75	ET
-147.75	68.25	-147.75_68.25	ET
-147.75	67.75	-147.75_67.75	Dfc
-147.75	67.25	-147.75_67.25	Dfc
-147.75	66.75	-147.75_66.75	Dfc
-147.75	66.25	-147.75_66.25	Dsc
-147.75	65.75	-147.75_65.75	Dsc
-147.75	65.25	-147.75_65.25	Dfc
-147.75	64.75	-147.75_64.75	Dsb
-147.75	64.25	-147.75_64.25	Dfc
-147.75	63.75	-147.75_63.75	Dfc
-147.75	63.25	-147.75_63.25	Dsc
-147.75	62.75	-147.75_62.75	Dsc
-147.75	62.25	-147.75_62.25	ET
-147.75	61.75	-147.75_61.75	ET
-147.75	60.25	-147.75_60.25	Cfc
-147.75	-76.25	-147.75_-76.25	EF
-147.75	-77.75	-147.75_-77.75	EF
-147.75	-78.25	-147.75_-78.25	EF
-147.75	-78.75	-147.75_-78.75	EF
-147.75	-79.25	-147.75_-79.25	EF
-147.75	-79.75	-147.75_-79.75	EF
-147.75	-80.25	-147.75_-80.25	EF
-147.75	-80.75	-147.75_-80.75	EF
-147.75	-81.25	-147.75_-81.25	EF
-147.75	-81.75	-147.75_-81.75	EF
-147.75	-82.25	-147.75_-82.25	EF
-147.75	-82.75	-147.75_-82.75	EF
-147.75	-83.25	-147.75_-83.25	EF
-147.75	-83.75	-147.75_-83.75	EF
-147.75	-84.25	-147.75_-84.25	EF
-147.75	-84.75	-147.75_-84.75	EF
-147.75	-85.25	-147.75_-85.25	EF
-147.75	-85.75	-147.75_-85.75	EF
-147.75	-86.25	-147.75_-86.25	EF
-147.75	-86.75	-147.75_-86.75	EF
-147.75	-87.25	-147.75_-87.25	EF
-147.75	-87.75	-147.75_-87.75	EF
-147.75	-88.25	-147.75_-88.25	EF
-147.75	-88.75	-147.75_-88.75	EF
-147.75	-89.25	-147.75_-89.25	EF
-147.75	-89.75	-147.75_-89.75	EF
-147.25	69.75	-147.25_69.75	ET
-147.25	69.25	-147.25_69.25	ET
-147.25	68.75	-147.25_68.75	ET
-147.25	68.25	-147.25_68.25	Dfc
-147.25	67.75	-147.25_67.75	Dfc
-147.25	67.25	-147.25_67.25	Dfc
-147.25	66.75	-147.25_66.75	BSk
-147.25	66.25	-147.25_66.25	Dfc
-147.25	65.75	-147.25_65.75	Dsc
-147.25	65.25	-147.25_65.25	Dfc
-147.25	64.75	-147.25_64.75	Dfb
-147.25	64.25	-147.25_64.25	Dwc
-147.25	63.75	-147.25_63.75	ET
-147.25	63.25	-147.25_63.25	ET
-147.25	62.75	-147.25_62.75	Dsc
-147.25	62.25	-147.25_62.25	ET
-147.25	61.75	-147.25_61.75	ET
-147.25	61.25	-147.25_61.25	ET
-147.25	-76.25	-147.25_-76.25	EF
-147.25	-77.25	-147.25_-77.25	EF
-147.25	-77.75	-147.25_-77.75	EF
-147.25	-78.25	-147.25_-78.25	EF
-147.25	-78.75	-147.25_-78.75	EF
-147.25	-79.25	-147.25_-79.25	EF
-147.25	-79.75	-147.25_-79.75	EF
-147.25	-80.25	-147.25_-80.25	EF
-147.25	-80.75	-147.25_-80.75	EF
-147.25	-81.25	-147.25_-81.25	EF
-147.25	-81.75	-147.25_-81.75	EF
-147.25	-82.25	-147.25_-82.25	EF
-147.25	-82.75	-147.25_-82.75	EF
-147.25	-83.25	-147.25_-83.25	EF
-147.25	-83.75	-147.25_-83.75	EF
-147.25	-84.25	-147.25_-84.25	EF
-147.25	-84.75	-147.25_-84.75	EF
-147.25	-85.25	-147.25_-85.25	EF
-147.25	-85.75	-147.25_-85.75	EF
-147.25	-86.25	-147.25_-86.25	EF
-147.25	-86.75	-147.25_-86.75	EF
-147.25	-87.25	-147.25_-87.25	EF
-147.25	-87.75	-147.25_-87.75	EF
-147.25	-88.25	-147.25_-88.25	EF
-147.25	-88.75	-147.25_-88.75	EF
-147.25	-89.25	-147.25_-89.25	EF
-147.25	-89.75	-147.25_-89.75	EF
-146.75	69.75	-146.75_69.75	ET
-146.75	69.25	-146.75_69.25	ET
-146.75	68.75	-146.75_68.75	ET
-146.75	68.25	-146.75_68.25	Dfc
-146.75	67.75	-146.75_67.75	Dfc
-146.75	67.25	-146.75_67.25	Dfc
-146.75	66.75	-146.75_66.75	BSk
-146.75	66.25	-146.75_66.25	BSk
-146.75	65.75	-146.75_65.75	Dfc
-146.75	65.25	-146.75_65.25	Dfc
-146.75	64.75	-146.75_64.75	Dfc
-146.75	64.25	-146.75_64.25	Dwc
-146.75	63.75	-146.75_63.75	Dwc
-146.75	63.25	-146.75_63.25	Dsc
-146.75	62.75	-146.75_62.75	Dsc
-146.75	62.25	-146.75_62.25	Dsc
-146.75	61.75	-146.75_61.75	ET
-146.75	61.25	-146.75_61.25	ET
-146.75	-77.75	-146.75_-77.75	EF
-146.75	-78.25	-146.75_-78.25	EF
-146.75	-78.75	-146.75_-78.75	EF
-146.75	-79.25	-146.75_-79.25	EF
-146.75	-79.75	-146.75_-79.75	EF
-146.75	-80.25	-146.75_-80.25	EF
-146.75	-80.75	-146.75_-80.75	EF
-146.75	-81.25	-146.75_-81.25	EF
-146.75	-81.75	-146.75_-81.75	EF
-146.75	-82.25	-146.75_-82.25	EF
-146.75	-82.75	-146.75_-82.75	EF
-146.75	-83.25	-146.75_-83.25	EF
-146.75	-83.75	-146.75_-83.75	EF
-146.75	-84.25	-146.75_-84.25	EF
-146.75	-84.75	-146.75_-84.75	EF
-146.75	-85.25	-146.75_-85.25	EF
-146.75	-85.75	-146.75_-85.75	EF
-146.75	-86.25	-146.75_-86.25	EF
-146.75	-86.75	-146.75_-86.75	EF
-146.75	-87.25	-146.75_-87.25	EF
-146.75	-87.75	-146.75_-87.75	EF
-146.75	-88.25	-146.75_-88.25	EF
-146.75	-88.75	-146.75_-88.75	EF
-146.75	-89.25	-146.75_-89.25	EF
-146.75	-89.75	-146.75_-89.75	EF
-146.25	69.75	-146.25_69.75	ET
-146.25	69.25	-146.25_69.25	EF
-146.25	68.75	-146.25_68.75	ET
-146.25	68.25	-146.25_68.25	Dfc
-146.25	67.75	-146.25_67.75	Dfc
-146.25	67.25	-146.25_67.25	Dfc
-146.25	66.75	-146.25_66.75	BSk
-146.25	66.25	-146.25_66.25	BSk
-146.25	65.75	-146.25_65.75	Dfc
-146.25	65.25	-146.25_65.25	Dfc
-146.25	64.75	-146.25_64.75	Dfc
-146.25	64.25	-146.25_64.25	Dwc
-146.25	63.75	-146.25_63.75	Dwc
-146.25	63.25	-146.25_63.25	Dwc
-146.25	62.75	-146.25_62.75	Dsc
-146.25	62.25	-146.25_62.25	Dsc
-146.25	61.75	-146.25_61.75	ET
-146.25	61.25	-146.25_61.25	ET
-146.25	60.75	-146.25_60.75	Dfc
-146.25	-77.75	-146.25_-77.75	EF
-146.25	-78.25	-146.25_-78.25	EF
-146.25	-78.75	-146.25_-78.75	EF
-146.25	-79.25	-146.25_-79.25	EF
-146.25	-79.75	-146.25_-79.75	EF
-146.25	-80.25	-146.25_-80.25	EF
-146.25	-80.75	-146.25_-80.75	EF
-146.25	-81.25	-146.25_-81.25	EF
-146.25	-81.75	-146.25_-81.75	EF
-146.25	-82.25	-146.25_-82.25	EF
-146.25	-82.75	-146.25_-82.75	EF
-146.25	-83.25	-146.25_-83.25	EF
-146.25	-83.75	-146.25_-83.75	EF
-146.25	-84.25	-146.25_-84.25	EF
-146.25	-84.75	-146.25_-84.75	EF
-146.25	-85.25	-146.25_-85.25	EF
-146.25	-85.75	-146.25_-85.75	EF
-146.25	-86.25	-146.25_-86.25	EF
-146.25	-86.75	-146.25_-86.75	EF
-146.25	-87.25	-146.25_-87.25	EF
-146.25	-87.75	-146.25_-87.75	EF
-146.25	-88.25	-146.25_-88.25	EF
-146.25	-88.75	-146.25_-88.75	EF
-146.25	-89.25	-146.25_-89.25	EF
-146.25	-89.75	-146.25_-89.75	EF
-145.75	69.75	-145.75_69.75	ET
-145.75	69.25	-145.75_69.25	ET
-145.75	68.75	-145.75_68.75	ET
-145.75	68.25	-145.75_68.25	Dfc
-145.75	67.75	-145.75_67.75	Dfc
-145.75	67.25	-145.75_67.25	BSk
-145.75	66.75	-145.75_66.75	BSk
-145.75	66.25	-145.75_66.25	BSk
-145.75	65.75	-145.75_65.75	Dwc
-145.75	65.25	-145.75_65.25	Dwc
-145.75	64.75	-145.75_64.75	Dwc
-145.75	64.25	-145.75_64.25	Dwc
-145.75	63.75	-145.75_63.75	Dwc
-145.75	63.25	-145.75_63.25	Dsc
-145.75	62.75	-145.75_62.75	Dsc
-145.75	62.25	-145.75_62.25	Dsc
-145.75	61.75	-145.75_61.75	Dfc
-145.75	61.25	-145.75_61.25	ET
-145.75	60.75	-145.75_60.75	ET
-145.75	-76.25	-145.75_-76.25	EF
-145.75	-77.25	-145.75_-77.25	EF
-145.75	-77.75	-145.75_-77.75	EF
-145.75	-78.25	-145.75_-78.25	EF
-145.75	-78.75	-145.75_-78.75	EF
-145.75	-79.25	-145.75_-79.25	EF
-145.75	-79.75	-145.75_-79.75	EF
-145.75	-80.25	-145.75_-80.25	EF
-145.75	-80.75	-145.75_-80.75	EF
-145.75	-81.25	-145.75_-81.25	EF
-145.75	-81.75	-145.75_-81.75	EF
-145.75	-82.25	-145.75_-82.25	EF
-145.75	-82.75	-145.75_-82.75	EF
-145.75	-83.25	-145.75_-83.25	EF
-145.75	-83.75	-145.75_-83.75	EF
-145.75	-84.25	-145.75_-84.25	EF
-145.75	-84.75	-145.75_-84.75	EF
-145.75	-85.25	-145.75_-85.25	EF
-145.75	-85.75	-145.75_-85.75	EF
-145.75	-86.25	-145.75_-86.25	EF
-145.75	-86.75	-145.75_-86.75	EF
-145.75	-87.25	-145.75_-87.25	EF
-145.75	-87.75	-145.75_-87.75	EF
-145.75	-88.25	-145.75_-88.25	EF
-145.75	-88.75	-145.75_-88.75	EF
-145.75	-89.25	-145.75_-89.25	EF
-145.75	-89.75	-145.75_-89.75	EF
[truncated: 83,796 more rows]

## Sheet: Table_S5_Climate
Table S5. Publication count for each “Common BE Bacterial Genus” by climate. The climate was identified for each publication's study location based on the closest Köppen latitude and longitude values and correlated with the Köppen ID (see Table S4 for Köppen assignment). For publications describing general locations (e.g., only provided a U.S. state name), a central location in the region was cho…
	Tropical		Dry			Mild Temperate					Snow				Space	Total Studies
	Af	Aw	BSh	BSk	BWk	Cfa	Cfb	Csa	Csb	Cwa	Dfa	Dfb	Dfc	Dwa				Af	Tropical - Rain forest
Acinetobacter	0	0	0	3	0	6	0	2	2	1	1	2	0	1	2	16		Aw	Tropical - Savannah with dry winter
Arthrobacter	0	0	0	0	0	2	0	0	0	0	0	2	0	0	4	9		BSh	Dry - Steppe (hot semi-arid)
Bacillus	0	0	1	1	0	5	0	2	1	0	0	3	0	2	7	22		BSk	Dry - Steppe (cold semi-arid)
Bradyrhizobium	1	0	1	1	1	5	0	0	1	0	0	0	0	0	3	9		BWk	Dry - Desert (cold arid)
Brevundimonas	0	0	0	0	0	3	0	1	1	0	0	1	0	0	3	9		Cfa	Mild temperate - fully humid, hot summer
Burkholderia	0	0	0	2	0	2	0	1	1	0	0	0	0	0	3	8		Cfb	Mild temperate - fully humid, warm summer
Clostridium	0	0	0	0	0	1	1	1	0	1	0	0	0	1	3	7		Csa	Mild temperate - dry,hot summer
Corynebacterium	1	0	1	1	0	4	1	2	3	2	1	1	1	2	6	25		Csb	Mild temperate - dry,warm summer
Delftia	0	0	0	1	0	3	0	2	0	0	0	0	0	0	5	10		Cwa	Mild temperate - dry winter, hot summer
Enterobacter	0	0	0	1	0	1	0	0	1	0	1	0	0	0	2	6		Dfa	Snow - fully humid, hot summer
Enterococcus	0	0	0	2	0	2	0	0	2	0	0	0	0	1	1	7		Dfb	Snow - fully humid, warm summer
Escherichia	0	1	1	2	0	2	1	0	0	0	0	0	0	1	1	8		Dfc	Snow - fully humid, cool summer
Kocuria	0	0	0	0	0	1	0	0	1	1	0	2	0	1	2	10		Dwa	Snow - dry winter, hot summer
Lactobacillus	0	0	1	2	0	3	1	2	4	1	0	2	1	0	1	14		Dwc	Snow - dry winter, cool summer
Methylobacterium	0	0	0	1	0	4	1	3	2	1	1	2	0	0	4	16		Space	Low Earth Orbit
Microbacterium	0	0	0	0	0	1	0	0	0	0	0	2	0	0	2	6
Micrococcus	0	0	0	0	0	2	0	1	1	2	0	2	0	2	3	15
Mycobacterium	0	0	0	3	0	5	1	1	0	1	1	1	0	0	0	11
Neisseria	1	0	1	1	0	3	0	0	1	0	0	0	0	0	2	6
Paenibacillus	0	0	0	0	0	0	0	0	0	0	0	2	0	0	3	6
Prevotella	1	0	1	0	0	3	1	0	1	0	0	0	0	0	1	6
Propionibacterium	0	0	0	0	0	1	1	1	0	2	1	1	1	0	4	14
Pseudomonas	0	0	1	3	0	7	1	2	2	1	0	4	0	1	6	25
Ralstonia	0	0	0	0	0	2	0	0	1	0	0	1	0	0	4	8
Sphingomonas	0	0	0	2	0	5	1	2	3	1	1	2	0	1	7	23
Staphylococcus	0	0	1	4	0	7	1	3	5	2	2	5	1	2	7	37
Stenotrophomonas	0	0	0	0	0	3	0	0	0	0	0	1	0	0	3	7
Streptococcus	1	0	1	3	0	7	1	2	3	1	2	1	1	1	3	23
Total Studies	2		8			28					10				9

## Sheet: Table_S6_MetaMetaDB
Table S6. MetaMetaDB environmental category assignment for each “Common BE Bacterial Genus.” MetaMetaDB is a database to search for the possible habitats a microorganism could live in and was made by collecting 16S rRNA sequences. Environmental categories for each “Common BE bacterial genus” were based on the identity threshold of 97%, corresponding to the species taxonomic level. Every species f…
Species	Genus	Genera to Keep? (Level 1 Cutoff)	Hits	Aquatic	Biofilm	Compost	Food	Freshwater	Hot_springs	Human	Human_gut	Human_lung	Human_nasal_pharyngeal	Human_oral	Human_skin	Marine	Rhizosphere	Rock	Root	Sediment	Soil
Abiotrophia_defectiva	Abiotrophia	N	19	N	N	N	Y	Y	N	Y	Y	Y	Y	Y	Y	Y	N	N	N	N	N
Acaricomes_phytoseiuli	Acaricomes	N	1	N	N	N	N	N	N	Y	N	N	Y	N	N	N	N	N	N	N	N
Acetanaerobacterium_elongatum	Acetanaerobacterium	N	1	N	N	N	N	N	N	N	N	N	N	N	N	N	N	N	N	N	N
Acetivibrio_cellulolyticus	Acetivibrio	N	6	N	N	N	N	N	N	Y	N	N	N	Y	N	N	Y	N	N	N	Y
Acetivibrio_ethanolgignens	Acetivibrio	N	1	N	N	N	N	N	N	N	N	N	N	N	N	N	N	N	N	N	N
Acetivibrio_multivorans	Acetivibrio	N	7	N	N	N	N	N	N	N	N	N	N	N	N	N	N	N	N	N	N
Acetoanaerobium_noterae	Acetoanaerobium	N	2	N	N	N	N	N	N	N	N	N	N	N	N	N	N	N	N	N	N
Acetobacter_aceti	Acetobacter	N	2	N	N	N	Y	N	N	N	N	N	N	N	N	N	N	N	N	N	N
Acetobacter_cerevisiae	Acetobacter	N	3	N	N	N	Y	N	N	N	N	N	N	N	N	N	N	N	N	N	N
Acetobacter_cibinongensis	Acetobacter	N	4	N	N	N	Y	N	N	N	N	N	N	N	N	N	N	N	N	N	N
Acetobacter_estunensis	Acetobacter	N	2	N	N	N	Y	N	N	N	N	N	N	N	N	N	N	N	N	N	N
Acetobacter_fabarum	Acetobacter	N	3	N	N	N	Y	N	N	Y	N	N	N	N	N	N	N	N	N	N	N
Acetobacter_farinalis	Acetobacter	N	1	N	N	N	Y	N	N	N	N	N	N	N	N	N	N	N	N	N	N
Acetobacter_ghanensis	Acetobacter	N	5	N	N	N	Y	N	N	Y	N	N	N	N	N	N	N	N	N	N	N
Acetobacter_indonesiensis	Acetobacter	N	3	N	N	N	Y	N	N	N	N	N	N	N	N	N	N	N	N	N	N
Acetobacter_lovaniensis	Acetobacter	N	4	N	N	N	Y	N	N	Y	N	N	N	N	N	N	N	N	N	N	N
Acetobacter_malorum	Acetobacter	N	3	N	N	N	Y	N	N	N	N	N	N	N	N	N	N	N	N	N	N
Acetobacter_nitrogenifigens	Acetobacter	N	3	N	N	N	Y	N	N	Y	N	N	N	N	N	N	N	N	N	N	Y
Acetobacter_oeni	Acetobacter	N	2	N	N	N	Y	N	N	N	N	N	N	N	N	N	N	N	N	N	N
Acetobacter_okinawensis	Acetobacter	N	5	N	N	N	Y	N	N	Y	N	N	N	N	N	N	N	N	N	N	N
Acetobacter_orientalis	Acetobacter	N	6	N	N	N	Y	N	N	N	N	N	N	N	N	N	N	N	N	N	N
Acetobacter_orleanensis	Acetobacter	N	2	N	N	N	Y	N	N	N	N	N	N	N	N	N	N	N	N	N	N
Acetobacter_papayae	Acetobacter	N	3	N	N	N	Y	N	N	N	N	N	N	N	N	N	N	N	N	N	N
Acetobacter_pasteurianus_subsp_ascendens	Acetobacter	N	14	N	N	Y	N	N	N	Y	N	N	Y	N	N	N	Y	N	N	N	Y
Acetobacter_pasteurianus_subsp_paradoxus	Acetobacter	N	6	N	N	N	Y	N	N	N	N	N	N	N	N	N	N	N	N	N	N
Acetobacter_pasteurianus_subsp_pasteurianus	Acetobacter	N	5	N	N	N	Y	N	N	N	N	N	N	N	N	N	N	N	N	N	N
Acetobacter_peroxydans	Acetobacter	N	3	N	N	N	Y	N	N	N	N	N	N	N	N	N	N	N	N	N	N
Acetobacter_persici	Acetobacter	N	1	N	N	N	Y	N	N	N	N	N	N	N	N	N	N	N	N	N	N
Acetobacter_pomorum	Acetobacter	N	5	N	N	N	Y	N	N	N	N	N	N	N	N	N	N	N	N	N	N
Acetobacter_senegalensis	Acetobacter	N	3	N	N	N	Y	N	N	N	N	N	N	N	N	N	N	N	N	N	N
Acetobacter_syzygii	Acetobacter	N	5	N	N	N	Y	N	N	Y	N	N	N	N	N	N	N	N	N	N	N
Acetobacter_tropicalis	Acetobacter	N	5	N	N	N	Y	N	N	N	N	N	N	N	N	N	N	N	N	N	N
Acetobacterium_bakii	Acetobacterium	N	3	N	N	N	N	N	N	N	N	N	N	N	N	N	N	N	N	Y	N
Acetobacterium_carbinolicum	Acetobacterium	N	12	N	N	N	N	N	N	Y	N	N	N	N	N	Y	N	N	N	N	N
Acetobacterium_fimetarium	Acetobacterium	N	1	N	N	N	N	N	N	N	N	N	N	N	N	N	N	N	N	N	N
Acetobacterium_malicum	Acetobacterium	N	9	N	N	N	N	N	N	Y	N	N	N	N	N	Y	N	N	N	N	N
Acetobacterium_paludosum	Acetobacterium	N	2	N	N	N	N	N	N	N	N	N	N	N	N	N	N	N	N	Y	N
Acetobacterium_tundrae	Acetobacterium	N	1	N	N	N	N	N	N	N	N	N	N	N	N	N	N	N	N	N	N
Acetobacterium_wieringae	Acetobacterium	N	13	N	N	N	N	N	N	Y	N	N	N	N	N	Y	N	N	N	N	N
Acetobacterium_woodii	Acetobacterium	N	5	N	N	N	N	N	N	N	N	N	N	N	N	Y	N	N	N	N	N
Acetohalobium_arabaticum	Acetohalobium	N	1	N	N	N	N	N	N	N	N	N	N	N	N	N	N	N	N	N	N
Acetomicrobium_flavidum	Acetomicrobium	N	1	N	N	N	N	N	N	N	N	N	N	N	N	N	N	N	N	N	N
Acholeplasma_modicum	Acholeplasma	N	1	N	N	N	N	Y	N	N	N	N	N	N	N	N	N	N	N	N	N
Acholeplasma_vituli	Acholeplasma	N	3	N	N	N	N	N	N	N	N	N	N	N	N	N	N	N	N	Y	N
Achromobacter_denitrificans	Achromobacter	N	23	Y	Y	Y	N	N	N	Y	N	Y	N	Y	N	Y	Y	N	Y	Y	Y
Achromobacter_insolitus	Achromobacter	N	19	Y	Y	Y	N	N	N	Y	N	Y	N	Y	N	Y	Y	N	N	Y	Y
Achromobacter_marplatensis	Achromobacter	N	18	Y	Y	Y	N	N	N	Y	N	Y	N	Y	N	Y	Y	N	N	Y	Y
Achromobacter_piechaudii	Achromobacter	N	8	N	Y	N	N	N	N	N	N	N	N	N	N	N	N	N	N	N	Y
Achromobacter_ruhlandii	Achromobacter	N	4	N	N	N	N	N	N	N	N	N	N	N	N	N	N	N	N	N	Y
Achromobacter_spanius	Achromobacter	N	24	Y	Y	Y	N	N	N	Y	N	Y	N	Y	N	Y	Y	N	Y	Y	Y
Achromobacter_xylosoxidans_subsp_xylosoxidans	Achromobacter	N	20	Y	Y	Y	N	N	N	Y	N	Y	N	N	N	Y	N	N	Y	Y	Y
Acidaminobacter_hydrogenoformans	Acidaminobacter	N	1	N	N	N	N	N	N	N	N	N	N	N	N	N	N	N	N	N	N
Acidaminococcus_fermentans	Acidaminococcus	N	20	N	N	N	N	Y	N	Y	Y	N	N	N	N	Y	N	N	N	N	N
Acidaminococcus_intestini	Acidaminococcus	N	8	N	N	N	N	N	N	Y	Y	N	N	N	N	N	N	N	N	N	N
Acidicaldus_organivorans	Acidicaldus	N	2	N	N	N	N	N	N	N	N	N	N	N	N	N	N	N	N	N	N
Acidicapsa_borealis	Acidicapsa	N	1	N	N	N	N	N	N	N	N	N	N	N	N	N	N	N	N	N	Y
Acidicapsa_ligni	Acidicapsa	N	1	N	N	N	N	N	N	N	N	N	N	N	N	N	N	N	N	N	Y
Acidiphilium_acidophilum	Acidiphilium	N	2	N	N	N	N	N	N	Y	N	N	N	N	Y	N	N	N	N	N	N
Acidiphilium_angustum	Acidiphilium	N	2	N	N	N	N	N	N	Y	N	N	N	N	Y	N	N	N	N	N	N
Acidiphilium_cryptum	Acidiphilium	N	4	N	N	N	N	N	N	N	N	N	N	N	N	N	N	N	N	N	N
Acidiphilium_multivorum	Acidiphilium	N	5	N	N	N	N	N	N	Y	N	N	N	N	Y	N	N	N	N	N	N
Acidiphilium_organovorum	Acidiphilium	N	4	N	N	N	N	N	N	N	N	N	N	N	N	N	N	N	N	N	N
Acidiphilium_rubrum	Acidiphilium	N	2	N	N	N	N	N	N	Y	N	N	N	N	Y	N	N	N	N	N	N
Acidisoma_sibiricum	Acidisoma	N	1	N	N	N	N	N	N	N	N	N	N	N	N	N	N	N	N	N	N
Acidisoma_tundrae	Acidisoma	N	2	N	N	N	N	N	N	N	N	N	N	N	N	N	N	N	N	N	N
Acidisphaera_rubrifaciens	Acidisphaera	N	5	N	N	N	N	Y	N	N	N	N	N	N	N	N	N	N	N	N	Y
Aciditerrimonas_ferrireducens	Aciditerrimonas	N	2	N	N	N	N	N	N	N	N	N	N	N	N	N	N	N	N	N	Y
Acidithiobacillus_albertensis	Acidithiobacillus	N	15	N	N	N	N	N	N	Y	N	N	N	N	Y	N	N	N	N	N	N
Acidithiobacillus_caldus	Acidithiobacillus	N	5	N	N	N	N	N	N	N	N	N	N	N	N	N	N	N	N	N	N
Acidithiobacillus_ferrivorans	Acidithiobacillus	N	15	N	N	N	N	N	N	N	N	N	N	N	N	N	N	N	N	N	N
Acidithiobacillus_ferrooxidans	Acidithiobacillus	N	17	N	N	N	N	N	N	N	N	N	N	N	N	N	N	N	N	N	N
Acidithiobacillus_thiooxidans	Acidithiobacillus	N	15	N	N	N	N	N	N	Y	N	N	N	N	Y	N	N	N	N	N	N
Acidobacterium_capsulatum	Acidobacterium	N	4	N	N	N	N	N	N	N	N	N	N	N	N	N	N	N	N	N	Y
Acidocella_aluminiidurans	Acidocella	N	4	N	N	N	N	N	N	N	N	N	N	N	N	N	N	N	N	Y	N
Acidocella_aminolytica	Acidocella	N	1	N	N	N	N	N	N	N	N	N	N	N	N	N	N	N	N	N	N
Acidocella_facilis	Acidocella	N	4	N	N	N	N	N	N	N	N	N	N	N	N	N	N	N	N	Y	N
Acidothermus_cellulolyticus	Acidothermus	N	1	N	N	N	N	N	N	N	N	N	N	N	N	N	N	N	N	N	Y
Acidovorax_anthurii	Acidovorax	N	6	N	N	N	N	N	N	N	N	N	N	N	N	N	N	N	Y	N	Y
Acidovorax_avenae	Acidovorax	N	26	N	N	N	Y	N	N	Y	N	N	Y	N	Y	Y	Y	N	Y	N	Y
Acidovorax_caeni	Acidovorax	N	34	N	N	N	N	N	N	Y	Y	N	N	N	Y	Y	N	N	Y	N	Y
Acidovorax_cattleyae	Acidovorax	N	31	N	Y	N	Y	N	N	Y	N	N	Y	N	Y	Y	Y	N	Y	N	Y
Acidovorax_citrulli	Acidovorax	N	30	N	Y	N	Y	N	N	Y	N	N	Y	N	Y	Y	Y	N	Y	N	Y
Acidovorax_defluvii	Acidovorax	N	57	Y	N	N	N	Y	Y	Y	Y	Y	N	N	N	Y	Y	N	Y	Y	Y
Acidovorax_delafieldii	Acidovorax	N	35	Y	N	N	N	Y	N	Y	N	N	N	N	N	Y	Y	N	Y	Y	Y
Acidovorax_facilis	Acidovorax	N	31	N	N	N	N	Y	Y	N	N	N	N	N	N	N	Y	N	Y	Y	Y
Acidovorax_konjaci	Acidovorax	N	12	N	N	N	N	N	N	Y	N	N	N	N	Y	N	Y	N	Y	N	Y
Acidovorax_oryzae	Acidovorax	N	26	N	N	N	Y	N	N	Y	N	N	Y	N	Y	Y	Y	N	Y	N	Y
Acidovorax_radicis	Acidovorax	N	51	Y	N	N	N	Y	Y	Y	Y	N	N	N	N	Y	Y	N	Y	Y	Y
Acidovorax_soli	Acidovorax	N	32	Y	N	N	N	Y	N	Y	N	N	Y	N	N	N	Y	N	Y	N	Y
Acidovorax_temperans	Acidovorax	N	49	Y	N	N	Y	Y	N	Y	Y	Y	N	N	Y	Y	Y	N	Y	Y	Y
Acidovorax_valerianellae	Acidovorax	N	20	N	N	N	N	Y	N	N	N	N	N	N	N	Y	N	N	Y	Y	Y
Acidovorax_wautersii	Acidovorax	N	50	N	N	N	N	Y	Y	Y	Y	Y	N	N	Y	Y	Y	N	Y	Y	Y
Acinetobacter_baumannii	Acinetobacter	Y	35	Y	N	N	Y	Y	N	Y	Y	N	Y	Y	N	N	Y	N	N	Y	Y
Acinetobacter_baylyi	Acinetobacter	Y	4	N	N	N	N	Y	N	Y	N	N	N	Y	N	N	Y	N	N	N	Y
Acinetobacter_beijerinckii	Acinetobacter	Y	34	Y	N	N	N	N	Y	Y	Y	N	Y	Y	N	Y	Y	N	N	Y	N
Acinetobacter_bereziniae	Acinetobacter	Y	21	N	N	N	N	N	N	Y	N	N	Y	Y	N	N	Y	N	N	N	N
Acinetobacter_boissieri	Acinetobacter	Y	3	N	N	N	N	N	N	Y	N	N	N	N	Y	N	N	N	N	N	N
Acinetobacter_bouvetii	Acinetobacter	Y	7	N	N	N	N	N	N	N	N	N	N	N	N	Y	Y	N	N	N	N
Acinetobacter_brisouii	Acinetobacter	Y	15	N	N	N	Y	Y	N	N	N	N	N	N	N	N	Y	N	N	Y	N
Acinetobacter_calcoaceticus	Acinetobacter	Y	50	N	N	N	Y	Y	Y	Y	N	Y	N	Y	Y	Y	Y	Y	N	Y	Y
Acinetobacter_gerneri	Acinetobacter	Y	7	N	N	N	N	N	N	N	N	N	N	N	N	N	Y	N	N	N	N
Acinetobacter_guillouiae	Acinetobacter	Y	25	N	N	N	N	N	N	Y	Y	N	Y	Y	N	N	Y	N	N	Y	N
Acinetobacter_gyllenbergii	Acinetobacter	Y	38	Y	Y	N	N	N	Y	Y	Y	N	Y	Y	N	Y	Y	Y	N	Y	Y
Acinetobacter_haemolyticus	Acinetobacter	Y	36	Y	N	N	Y	Y	Y	Y	Y	N	Y	N	N	Y	Y	Y	N	Y	N
Acinetobacter_indicus	Acinetobacter	Y	22	N	N	N	N	N	N	Y	Y	N	Y	Y	Y	N	Y	N	N	Y	N
Acinetobacter_johnsonii	Acinetobacter	Y	50	Y	Y	N	Y	Y	Y	Y	Y	Y	Y	Y	N	Y	Y	Y	N	Y	N
Acinetobacter_junii	Acinetobacter	Y	35	Y	N	N	Y	Y	Y	Y	Y	N	N	Y	N	Y	Y	N	N	Y	N
Acinetobacter_lwoffii	Acinetobacter	Y	39	N	N	N	N	N	Y	Y	Y	Y	Y	Y	Y	N	Y	N	N	Y	Y
Acinetobacter_nectaris	Acinetobacter	Y	5	N	N	N	Y	Y	N	N	N	N	N	N	N	Y	N	N	N	N	N
Acinetobacter_nosocomialis	Acinetobacter	Y	38	N	N	N	Y	Y	N	Y	Y	Y	N	Y	Y	Y	Y	N	N	Y	Y
Acinetobacter_parvus	Acinetobacter	Y	34	Y	Y	N	N	N	Y	Y	N	Y	N	Y	N	Y	Y	N	N	Y	N
Acinetobacter_pittii	Acinetobacter	Y	44	N	N	N	Y	Y	N	Y	Y	Y	N	Y	Y	Y	Y	Y	N	Y	Y
Acinetobacter_radioresistens	Acinetobacter	Y	26	Y	N	N	N	N	N	Y	Y	N	N	N	Y	N	Y	N	N	Y	Y
Acinetobacter_rudis	Acinetobacter	Y	12	N	N	N	N	N	N	N	N	N	N	N	N	N	N	N	N	N	N
Acinetobacter_schindleri	Acinetobacter	Y	28	Y	N	N	Y	Y	Y	Y	N	N	Y	Y	N	Y	Y	N	N	Y	N
Acinetobacter_soli	Acinetobacter	Y	27	N	N	N	N	N	N	Y	N	N	N	Y	Y	N	Y	N	N	Y	Y
Acinetobacter_tandoii	Acinetobacter	Y	1	N	N	N	N	N	N	N	N	N	N	N	N	N	Y	N	N	N	N
Acinetobacter_tjernbergiae	Acinetobacter	Y	7	N	N	N	N	N	N	N	N	N	N	N	N	N	Y	N	N	N	N
Acinetobacter_ursingii	Acinetobacter	Y	12	N	N	N	N	N	N	Y	N	N	N	Y	N	Y	N	N	N	N	N
Acinetobacter_venetianus	Acinetobacter	Y	34	Y	N	N	N	Y	N	Y	Y	N	N	N	N	Y	Y	N	N	Y	Y
Acrocarpospora_corrugata	Acrocarpospora	N	6	N	N	N	N	N	N	N	N	N	N	N	N	Y	Y	N	N	Y	Y
Acrocarpospora_macrocephala	Acrocarpospora	N	4	N	N	N	N	N	N	N	N	N	N	N	N	Y	Y	N	N	N	Y
Acrocarpospora_phusangensis	Acrocarpospora	N	5	N	N	N	N	N	N	N	N	N	N	N	N	Y	Y	N	N	Y	Y
Acrocarpospora_pleiomorpha	Acrocarpospora	N	2	N	N	N	N	N	N	N	N	N	N	N	N	N	Y	N	N	Y	N
Actibacter_sediminis	Actibacter	N	12	Y	N	N	N	N	N	N	N	N	N	N	N	Y	N	N	N	Y	N
Actinoallomurus_acaciae	Actinoallomurus	N	5	N	N	N	N	N	N	N	N	N	N	N	N	N	Y	N	N	Y	Y
Actinoallomurus_acanthiterrae	Actinoallomurus	N	7	N	N	N	N	N	N	N	N	N	N	N	N	N	Y	N	N	N	Y
Actinoallomurus_amamiensis	Actinoallomurus	N	7	N	N	N	N	N	N	N	N	N	N	N	N	N	Y	N	N	Y	Y
Actinoallomurus_caesius	Actinoallomurus	N	5	N	N	N	N	N	N	N	N	N	N	N	N	N	Y	N	N	Y	Y
Actinoallomurus_coprocola	Actinoallomurus	N	7	N	N	N	N	N	N	N	N	N	N	N	N	N	Y	N	N	Y	Y
Actinoallomurus_fulvus	Actinoallomurus	N	7	N	N	N	N	N	N	N	N	N	N	N	N	N	Y	N	N	Y	Y
Actinoallomurus_iriomotensis	Actinoallomurus	N	5	N	N	N	N	N	N	N	N	N	N	N	N	N	Y	N	N	Y	Y
Actinoallomurus_liliacearum	Actinoallomurus	N	4	N	N	N	N	N	N	N	N	N	N	N	N	N	Y	N	N	N	Y
Actinoallomurus_luridus	Actinoallomurus	N	5	N	N	N	N	N	N	N	N	N	N	N	N	N	Y	N	N	N	Y
Actinoallomurus_oryzae	Actinoallomurus	N	5	N	N	N	N	N	N	N	N	N	N	N	N	N	Y	N	N	Y	Y
Actinoallomurus_purpureus	Actinoallomurus	N	6	N	N	N	N	N	N	N	N	N	N	N	N	N	Y	N	N	N	Y
Actinoallomurus_radicium	Actinoallomurus	N	5	N	N	N	N	N	N	N	N	N	N	N	N	N	Y	N	N	Y	Y
Actinoallomurus_spadix	Actinoallomurus	N	7	N	N	N	N	N	N	N	N	N	N	N	N	N	Y	N	N	N	Y
Actinoallomurus_vinaceus	Actinoallomurus	N	5	N	N	N	N	N	N	N	N	N	N	N	N	N	Y	N	N	N	Y
Actinoallomurus_yoronensis	Actinoallomurus	N	6	N	N	N	N	N	N	N	N	N	N	N	N	N	Y	N	N	Y	Y
Actinoalloteichus_cyanogriseus	Actinoalloteichus	N	1	N	N	N	N	N	N	N	N	N	N	N	N	N	Y	N	N	N	N
Actinoalloteichus_spitiensis	Actinoalloteichus	N	1	N	N	N	N	N	N	N	N	N	N	N	N	N	Y	N	N	N	N
Actinobacillus_delphinicola	Actinobacillus	N	1	N	N	N	N	N	N	Y	Y	N	N	N	N	N	N	N	N	N	N
Actinobacillus_indolicus	Actinobacillus	N	1	N	N	N	N	N	N	Y	Y	N	N	N	N	N	N	N	N	N	N
Actinobacillus_minor	Actinobacillus	N	4	N	N	N	N	N	N	Y	Y	N	N	Y	N	N	N	N	N	N	N
Actinobacillus_muris	Actinobacillus	N	4	N	N	N	N	N	Y	N	N	N	N	N	N	N	Y	N	N	N	N
Actinobacillus_porcinus	Actinobacillus	N	10	N	N	N	N	N	N	Y	Y	N	Y	Y	N	Y	Y	N	N	N	N
Actinobacillus_rossii	Actinobacillus	N	2	N	N	N	N	N	N	Y	Y	N	N	N	N	N	Y	N	N	N	N
Actinobacillus_ureae	Actinobacillus	N	3	N	N	N	N	N	N	Y	Y	N	N	N	N	N	Y	N	N	N	N
Actinocorallia_aurantiaca	Actinocorallia	N	4	N	N	N	N	N	N	N	N	N	N	N	N	N	Y	N	N	N	Y
Actinocorallia_aurea	Actinocorallia	N	8	N	N	N	N	N	N	N	N	N	N	N	N	N	Y	N	N	Y	Y
Actinocorallia_cavernae	Actinocorallia	N	5	N	N	N	N	N	N	N	N	N	N	N	N	N	Y	N	N	N	Y
Actinocorallia_glomerata	Actinocorallia	N	8	N	N	N	N	N	N	N	N	N	N	N	N	N	Y	N	N	N	Y
Actinocorallia_herbida	Actinocorallia	N	7	N	N	N	N	N	N	N	N	N	N	N	N	N	Y	N	N	Y	Y
Actinocorallia_libanotica	Actinocorallia	N	5	N	N	N	N	N	N	N	N	N	N	N	N	N	Y	N	N	N	Y
Actinocorallia_longicatena	Actinocorallia	N	8	N	N	N	N	N	N	N	N	N	N	N	N	N	Y	N	N	N	Y
Actinokineospora_auranticolor	Actinokineospora	N	5	N	N	N	N	N	N	N	N	N	N	N	N	N	Y	N	N	N	Y
Actinokineospora_baliensis	Actinokineospora	N	9	N	N	N	N	N	N	N	N	N	N	N	N	N	Y	N	N	N	Y
Actinokineospora_cianjurensis	Actinokineospora	N	8	N	N	N	N	N	N	N	N	N	N	N	N	N	N	N	N	N	Y
Actinokineospora_cibodasensis	Actinokineospora	N	9	N	N	N	N	N	N	N	N	N	N	N	N	N	Y	N	N	N	Y
Actinokineospora_diospyrosa	Actinokineospora	N	8	N	N	N	N	N	N	N	N	N	N	N	N	N	Y	N	N	N	Y
Actinokineospora_enzanensis	Actinokineospora	N	2	N	N	N	N	N	N	N	N	N	N	N	N	N	N	N	N	N	Y
Actinokineospora_fastidiosa	Actinokineospora	N	14	N	N	N	N	N	N	N	N	N	N	N	N	N	Y	N	N	N	Y
Actinokineospora_globicatena	Actinokineospora	N	7	N	N	N	N	N	N	N	N	N	N	N	N	N	N	N	N	N	Y
Actinokineospora_inagensis	Actinokineospora	N	4	N	N	N	N	N	N	N	N	N	N	N	N	N	Y	N	N	N	Y
Actinokineospora_riparia	Actinokineospora	N	3	N	N	N	N	N	N	N	N	N	N	N	N	N	N	N	N	N	Y
Actinokineospora_soli	Actinokineospora	N	4	N	N	N	N	N	N	N	N	N	N	N	N	N	N	N	N	N	Y
Actinokineospora_terrae	Actinokineospora	N	7	N	N	N	N	N	N	N	N	N	N	N	N	N	Y	N	N	N	Y
Actinomadura_alba	Actinomadura	N	3	N	N	N	N	N	N	N	N	N	N	N	N	N	N	N	N	N	Y
Actinomadura_apis	Actinomadura	N	9	N	N	Y	N	N	N	N	N	N	N	N	N	N	Y	N	N	N	Y
Actinomadura_atramentaria	Actinomadura	N	3	N	N	Y	N	N	N	N	N	N	N	N	N	N	N	N	N	N	N
Actinomadura_bangladeshensis	Actinomadura	N	6	N	N	Y	N	N	N	N	N	N	N	N	N	N	Y	N	N	N	Y
Actinomadura_catellatispora	Actinomadura	N	2	N	N	Y	N	N	N	N	N	N	N	N	N	N	Y	N	N	N	N
Actinomadura_chibensis	Actinomadura	N	4	N	N	Y	N	N	N	N	N	N	N	N	N	N	Y	N	N	N	Y
Actinomadura_chokoriensis	Actinomadura	N	4	N	N	Y	N	N	N	N	N	N	N	N	N	N	Y	N	N	N	Y
Actinomadura_citrea	Actinomadura	N	7	N	N	Y	N	N	N	N	N	N	N	N	N	N	Y	N	N	N	Y
Actinomadura_coerulea	Actinomadura	N	6	N	N	Y	N	N	N	N	N	N	N	N	N	N	Y	N	N	N	Y
Actinomadura_cremea_subsp_cremea	Actinomadura	N	9	N	N	Y	N	N	N	N	N	N	N	N	N	N	Y	N	N	N	Y
Actinomadura_echinospora	Actinomadura	N	4	N	N	Y	N	N	N	N	N	N	N	N	N	N	N	N	N	N	Y
Actinomadura_fibrosa	Actinomadura	N	7	N	N	Y	N	N	N	N	N	N	N	N	N	N	Y	N	N	N	Y
Actinomadura_flavalba	Actinomadura	N	7	N	N	Y	N	N	N	N	N	N	N	N	N	N	Y	N	N	N	Y
Actinomadura_formosensis	Actinomadura	N	5	N	N	Y	N	N	N	N	N	N	N	N	N	N	Y	N	N	N	Y
Actinomadura_fulvescens	Actinomadura	N	6	N	N	N	N	N	N	N	N	N	N	N	N	N	Y	N	N	N	Y
Actinomadura_geliboluensis	Actinomadura	N	9	N	N	Y	N	N	N	N	N	N	N	N	N	N	Y	N	N	N	Y
Actinomadura_glauciflava	Actinomadura	N	9	N	N	Y	N	N	N	N	N	N	N	N	N	N	Y	N	N	N	Y
Actinomadura_hallensis	Actinomadura	N	5	N	N	Y	N	N	N	N	N	N	N	N	N	N	Y	N	N	N	Y
Actinomadura_hibisca	Actinomadura	N	8	N	N	N	N	N	N	N	N	N	N	N	N	N	Y	N	N	N	Y
Actinomadura_keratinilytica	Actinomadura	N	5	N	N	Y	N	N	N	N	N	N	N	N	N	N	Y	N	N	N	Y
Actinomadura_kijaniata	Actinomadura	N	5	N	N	Y	N	N	N	N	N	N	N	N	N	N	N	N	N	N	Y
Actinomadura_latina	Actinomadura	N	5	N	N	Y	N	N	N	N	N	N	N	N	N	N	Y	N	N	N	Y
Actinomadura_livida	Actinomadura	N	6	N	N	Y	N	N	N	N	N	N	N	N	N	N	Y	N	N	N	Y
Actinomadura_luteofluorescens	Actinomadura	N	5	N	N	Y	N	N	N	N	N	N	N	N	N	N	N	N	N	N	Y
Actinomadura_macra	Actinomadura	N	4	N	N	Y	N	N	N	N	N	N	N	N	N	N	N	N	N	N	Y
Actinomadura_madurae	Actinomadura	N	6	N	N	Y	N	N	N	N	N	N	N	N	N	N	Y	N	N	N	Y
Actinomadura_meridiana	Actinomadura	N	6	N	N	Y	N	N	N	N	N	N	N	N	N	N	Y	N	N	N	Y
Actinomadura_mexicana	Actinomadura	N	7	N	N	Y	N	N	N	N	N	N	N	N	N	N	Y	N	N	N	Y
Actinomadura_meyerae	Actinomadura	N	6	N	N	Y	N	N	N	N	N	N	N	N	N	N	Y	N	N	N	Y
Actinomadura_miaoliensis	Actinomadura	N	6	N	N	N	N	N	N	N	N	N	N	N	N	N	Y	N	N	Y	Y
Actinomadura_namibiensis	Actinomadura	N	4	N	N	N	N	N	N	N	N	N	N	N	N	N	N	N	N	N	Y
Actinomadura_napierensis	Actinomadura	N	9	N	N	Y	N	N	N	N	N	N	N	N	N	N	Y	N	N	N	Y
Actinomadura_nitritigenes	Actinomadura	N	9	N	N	Y	N	N	N	N	N	N	N	N	N	N	Y	N	N	Y	Y
Actinomadura_oligospora	Actinomadura	N	3	N	N	N	N	N	N	N	N	N	N	N	N	N	Y	N	N	N	Y
Actinomadura_pelletieri	Actinomadura	N	2	N	N	N	N	N	N	N	N	N	N	N	N	N	Y	N	N	N	N
Actinomadura_rifamycini	Actinomadura	N	3	N	N	N	N	N	N	N	N	N	N	N	N	N	N	N	N	N	Y
Actinomadura_rubrobrunea	Actinomadura	N	1	N	N	N	N	N	N	N	N	N	N	N	N	N	Y	N	N	N	N
Actinomadura_rudentiformis	Actinomadura	N	6	N	N	N	N	N	N	N	N	N	N	N	N	N	Y	N	N	N	Y
Actinomadura_rugatobispora	Actinomadura	N	4	N	N	Y	N	N	N	N	N	N	N	N	N	N	Y	N	N	N	Y
Actinomadura_rupiterrae	Actinomadura	N	2	N	N	Y	N	N	N	N	N	N	N	N	N	N	Y	N	N	N	N
Actinomadura_scrupuli	Actinomadura	N	10	N	N	N	N	N	N	N	N	N	N	N	N	N	Y	N	N	Y	Y
Actinomadura_sediminis	Actinomadura	N	6	N	N	Y	N	N	N	N	N	N	N	N	N	N	N	N	N	N	Y
Actinomadura_sputi	Actinomadura	N	8	N	N	Y	N	N	N	N	N	N	N	N	N	N	Y	N	N	N	Y
Actinomadura_umbrina	Actinomadura	N	4	N	N	Y	N	N	N	N	N	N	N	N	N	N	N	N	N	N	Y
Actinomadura_verrucosospora	Actinomadura	N	4	N	N	Y	N	N	N	N	N	N	N	N	N	N	N	N	N	N	Y
Actinomadura_vinacea	Actinomadura	N	8	N	N	Y	N	N	N	N	N	N	N	N	N	N	Y	N	N	N	Y
Actinomadura_viridilutea	Actinomadura	N	1	N	N	N	N	N	N	N	N	N	N	N	N	N	Y	N	N	N	N
Actinomadura_viridis	Actinomadura	N	6	N	N	Y	N	N	N	N	N	N	N	N	N	N	Y	N	N	N	Y
Actinomadura_xylanilytica	Actinomadura	N	11	N	N	Y	N	N	N	N	N	N	N	N	N	N	Y	N	N	N	Y
Actinomadura_yumaensis	Actinomadura	N	6	N	N	Y	N	N	N	N	N	N	N	N	N	N	Y	N	N	N	Y
Actinomyces_bovis	Actinomyces	N	2	N	N	N	N	N	N	Y	Y	N	Y	N	N	N	N	N	N	N	N
Actinomyces_bowdenii	Actinomyces	N	4	N	N	N	N	N	N	Y	Y	N	Y	N	N	N	N	N	N	N	N
Actinomyces_cardiffensis	Actinomyces	N	5	N	N	N	N	N	N	Y	Y	Y	N	N	N	N	N	N	N	N	N
Actinomyces_catuli	Actinomyces	N	1	N	N	N	N	N	N	Y	Y	N	N	N	N	N	N	N	N	N	N
Actinomyces_dentalis	Actinomyces	N	3	N	N	N	N	N	N	Y	Y	N	N	Y	N	N	N	N	N	N	N
Actinomyces_denticolens	Actinomyces	N	1	N	N	N	N	N	N	Y	Y	N	N	N	N	N	N	N	N	N	N
Actinomyces_europaeus	Actinomyces	N	2	N	N	N	N	N	N	Y	N	N	N	N	N	N	N	N	N	N	N
Actinomyces_georgiae	Actinomyces	N	5	N	N	N	N	N	N	Y	Y	Y	N	N	N	Y	N	N	N	N	N
Actinomyces_gerencseriae	Actinomyces	N	4	N	N	N	N	N	N	Y	Y	N	N	N	N	Y	N	N	N	N	N
Actinomyces_graevenitzii	Actinomyces	N	10	N	N	N	N	N	N	Y	Y	Y	N	Y	N	N	N	Y	N	Y	N
Actinomyces_hominis	Actinomyces	N	1	N	N	N	N	N	N	Y	N	N	N	N	N	N	N	N	N	N	N
Actinomyces_hongkongensis	Actinomyces	N	1	N	N	N	N	N	N	Y	N	N	N	N	N	N	N	N	N	N	N
Actinomyces_howellii	Actinomyces	N	1	N	N	N	N	N	N	Y	Y	N	N	N	N	N	N	N	N	N	N
Actinomyces_hyovaginalis	Actinomyces	N	2	N	N	N	N	N	N	Y	N	Y	N	N	N	N	N	N	N	N	N
Actinomyces_israelii	Actinomyces	N	1	N	N	N	N	N	N	Y	N	N	N	N	N	N	N	N	N	N	N
Actinomyces_johnsonii	Actinomyces	N	7	N	N	N	N	N	N	Y	Y	N	N	N	Y	N	N	N	N	N	N
Actinomyces_massiliensis	Actinomyces	N	8	N	N	N	N	N	N	Y	Y	N	Y	N	N	Y	N	N	N	N	N
Actinomyces_meyeri	Actinomyces	N	6	N	N	N	N	N	N	Y	Y	Y	N	Y	N	Y	N	Y	N	N	N
Actinomyces_naeslundii	Actinomyces	N	11	N	N	N	N	Y	N	Y	Y	Y	N	N	N	N	N	N	N	Y	N
Actinomyces_neuii_subsp_anitratus	Actinomyces	N	4	N	N	N	N	N	N	Y	N	N	N	Y	N	N	N	N	N	N	N
Actinomyces_neuii_subsp_neuii	Actinomyces	N	4	N	N	N	N	N	N	Y	N	N	N	Y	N	N	N	N	N	N	N
Actinomyces_odontolyticus	Actinomyces	N	23	N	N	N	N	Y	N	Y	Y	Y	Y	Y	N	Y	N	Y	N	Y	N
Actinomyces_oricola	Actinomyces	N	3	N	N	N	N	N	N	Y	Y	N	N	N	N	N	N	N	N	N	N
Actinomyces_oris	Actinomyces	N	12	N	N	N	N	N	N	Y	Y	Y	N	N	N	Y	N	N	N	Y	N
Actinomyces_radicidentis	Actinomyces	N	1	N	N	N	N	N	N	Y	Y	N	N	N	N	N	N	N	N	N	N
Actinomyces_radingae	Actinomyces	N	2	N	N	N	N	N	N	Y	Y	N	N	N	N	N	N	N	N	N	N
Actinomyces_slackii	Actinomyces	N	1	N	N	N	N	N	N	Y	Y	N	N	N	N	N	N	N	N	N	N
Actinomyces_suimastitidis	Actinomyces	N	1	N	N	N	N	N	N	Y	N	Y	N	N	N	N	N	N	N	N	N
Actinomyces_timonensis	Actinomyces	N	1	N	N	N	N	N	N	Y	Y	N	N	N	N	N	N	N	N	N	N
Actinomyces_turicensis	Actinomyces	N	2	N	N	N	N	N	N	Y	Y	Y	N	N	N	N	N	N	N	N	N
Actinomyces_urogenitalis	Actinomyces	N	3	N	N	N	N	N	N	Y	Y	N	N	N	N	N	N	N	N	N	N
Actinomyces_vaccimaxillae	Actinomyces	N	1	N	N	N	N	N	N	Y	Y	N	N	N	N	N	N	N	N	N	N
Actinomyces_viscosus	Actinomyces	N	6	N	N	N	N	N	N	Y	Y	N	N	N	N	N	N	N	N	N	N
Actinomycetospora_chiangmaiensis	Actinomycetospora	N	5	N	N	N	N	N	N	Y	Y	N	N	N	N	N	Y	N	N	N	Y
Actinomycetospora_chibensis	Actinomycetospora	N	10	N	N	N	N	N	N	Y	Y	N	Y	N	N	N	Y	N	N	N	Y
Actinomycetospora_chlora	Actinomycetospora	N	10	N	N	N	N	N	N	Y	Y	N	Y	N	N	N	Y	N	N	N	Y
Actinomycetospora_cinnamomea	Actinomycetospora	N	8	N	N	N	N	N	N	Y	N	N	Y	N	N	N	Y	N	N	N	Y
Actinomycetospora_corticicola	Actinomycetospora	N	6	N	N	N	N	N	N	Y	Y	N	N	N	N	N	Y	N	N	N	Y
Actinomycetospora_iriomotensis	Actinomycetospora	N	4	N	N	N	N	N	N	Y	Y	N	N	N	N	N	Y	N	N	N	Y
Actinomycetospora_lutea	Actinomycetospora	N	10	N	N	N	N	N	N	Y	Y	N	Y	N	N	N	Y	N	N	N	Y
Actinomycetospora_rishiriensis	Actinomycetospora	N	5	N	N	N	N	N	N	N	N	N	N	N	N	N	Y	N	N	N	Y
Actinomycetospora_straminea	Actinomycetospora	N	10	N	N	N	N	N	N	Y	Y	N	Y	N	N	N	Y	N	N	N	Y
Actinomycetospora_succinea	Actinomycetospora	N	9	N	N	N	N	N	N	Y	Y	N	Y	N	N	N	Y	N	N	N	Y
Actinophytocola_burenkhanensis	Actinophytocola	N	14	N	N	N	N	N	N	N	N	N	N	N	N	N	Y	N	N	N	Y
Actinophytocola_corallina	Actinophytocola	N	9	N	N	N	N	N	N	N	N	N	N	N	N	N	N	N	Y	N	Y
Actinophytocola_oryzae	Actinophytocola	N	15	N	N	N	N	N	N	N	N	N	N	N	N	N	Y	N	Y	N	Y
Actinophytocola_timorensis	Actinophytocola	N	8	N	N	N	N	N	N	N	N	N	N	N	N	N	N	N	Y	N	Y
Actinophytocola_xinjiangensis	Actinophytocola	N	12	N	N	N	N	N	N	N	N	N	N	N	N	Y	Y	N	N	Y	Y
Actinoplanes_abujensis	Actinoplanes	N	12	N	N	N	N	Y	N	N	N	N	N	N	N	N	N	N	Y	Y	Y
Actinoplanes_atraurantiacus	Actinoplanes	N	14	N	N	N	N	Y	N	N	N	N	N	N	N	N	Y	N	Y	Y	Y
Actinoplanes_auranticolor	Actinoplanes	N	9	N	N	N	N	N	N	N	N	N	N	N	N	N	Y	N	N	N	Y
Actinoplanes_brasiliensis	Actinoplanes	N	12	N	N	N	N	Y	N	N	N	N	N	N	N	N	N	N	Y	Y	Y
Actinoplanes_campanulatus	Actinoplanes	N	17	N	N	N	N	N	N	N	N	N	N	N	N	Y	Y	N	Y	N	Y
Actinoplanes_capillaceus	Actinoplanes	N	18	N	N	N	N	N	N	N	N	N	N	N	N	Y	Y	N	Y	Y	Y
Actinoplanes_consettensis	Actinoplanes	N	27	N	N	N	N	Y	N	N	N	N	N	N	N	Y	Y	N	Y	Y	Y
Actinoplanes_couchii	Actinoplanes	N	11	N	N	N	N	N	N	N	N	N	N	N	N	N	Y	N	N	Y	Y
Actinoplanes_cyaneus	Actinoplanes	N	8	N	N	N	N	N	N	N	N	N	N	N	N	N	Y	N	Y	N	Y
Actinoplanes_deccanensis	Actinoplanes	N	8	N	N	N	N	N	N	N	N	N	N	N	N	N	Y	N	Y	N	Y
Actinoplanes_derwentensis	Actinoplanes	N	9	N	N	N	N	N	N	N	N	N	N	N	N	N	Y	N	N	N	Y
Actinoplanes_digitatis	Actinoplanes	N	26	N	N	N	N	Y	N	N	N	N	N	N	N	N	Y	N	Y	Y	Y
Actinoplanes_durhamensis	Actinoplanes	N	8	N	N	N	N	N	N	N	N	N	N	N	N	N	N	N	Y	N	Y
Actinoplanes_ferrugineus	Actinoplanes	N	7	N	N	N	N	N	N	N	N	N	N	N	N	N	Y	N	Y	N	Y
Actinoplanes_friuliensis	Actinoplanes	N	23	N	N	N	N	Y	N	N	N	N	N	N	N	N	Y	N	Y	Y	Y
Actinoplanes_globisporus	Actinoplanes	N	12	N	N	N	N	N	N	N	N	N	N	N	N	N	Y	N	Y	N	Y
Actinoplanes_humidus	Actinoplanes	N	27	N	N	N	N	Y	N	N	N	N	N	N	N	Y	Y	N	Y	Y	Y
Actinoplanes_ianthinogenes	Actinoplanes	N	13	N	N	N	N	N	N	N	N	N	N	N	N	Y	Y	N	Y	N	Y
Actinoplanes_italicus	Actinoplanes	N	10	N	N	N	N	N	N	N	N	N	N	N	N	N	Y	N	N	N	Y
Actinoplanes_liguriensis	Actinoplanes	N	9	N	N	N	N	N	N	N	N	N	N	N	N	N	Y	N	Y	N	Y
Actinoplanes_lobatus	Actinoplanes	N	10	N	N	N	N	N	N	N	N	N	N	N	N	N	Y	N	Y	N	Y
Actinoplanes_missouriensis	Actinoplanes	N	4	N	N	N	N	N	N	N	N	N	N	N	N	N	Y	N	N	N	Y
Actinoplanes_octamycinicus	Actinoplanes	N	15	N	N	N	N	N	N	N	N	N	N	N	N	Y	Y	N	Y	N	Y
Actinoplanes_palleronii	Actinoplanes	N	13	N	N	N	N	N	N	N	N	N	N	N	N	N	Y	N	Y	Y	Y
Actinoplanes_philippinensis	Actinoplanes	N	12	N	N	N	N	N	N	N	N	N	N	N	N	N	Y	N	Y	N	Y
Actinoplanes_rectilineatus	Actinoplanes	N	11	N	N	N	N	N	N	N	N	N	N	N	N	N	Y	N	Y	Y	Y
Actinoplanes_regularis	Actinoplanes	N	14	N	N	N	N	N	N	N	N	N	N	N	N	N	N	N	Y	Y	Y
Actinoplanes_rishiriensis	Actinoplanes	N	14	N	N	N	N	N	N	N	N	N	N	N	N	N	Y	N	Y	N	Y
Actinoplanes_sichuanensis	Actinoplanes	N	10	N	N	N	N	N	N	N	N	N	N	N	N	N	Y	N	Y	N	Y
Actinoplanes_teichomyceticus	Actinoplanes	N	14	N	N	N	N	N	N	N	N	N	N	N	N	N	Y	N	Y	N	Y
Actinoplanes_tereljensis	Actinoplanes	N	6	N	N	N	N	N	N	N	N	N	N	N	N	N	Y	N	Y	N	Y
Actinoplanes_toevensis	Actinoplanes	N	12	N	N	N	N	N	N	N	N	N	N	N	N	Y	Y	N	Y	N	Y
Actinoplanes_utahensis	Actinoplanes	N	16	N	N	N	N	Y	N	N	N	N	N	N	N	Y	Y	N	Y	Y	Y
Actinoplanes_xinjiangensis	Actinoplanes	N	11	N	N	N	N	N	N	N	N	N	N	N	N	N	Y	N	Y	N	Y
Actinopolymorpha_cephalotaxi	Actinopolymorpha	N	2	N	N	N	N	N	N	N	N	N	N	N	N	N	Y	N	N	N	Y
Actinopolymorpha_pittospori	Actinopolymorpha	N	2	N	N	N	N	N	N	N	N	N	N	N	N	N	Y	N	N	N	Y
Actinopolymorpha_rutila	Actinopolymorpha	N	2	N	N	N	N	N	N	N	N	N	N	N	N	N	Y	N	N	N	Y
Actinopolymorpha_singaporensis	Actinopolymorpha	N	2	N	N	N	N	N	N	N	N	N	N	N	N	N	Y	N	N	N	Y
Actinospica_acidiphila	Actinospica	N	7	N	N	N	N	N	N	N	N	N	N	N	N	Y	Y	N	N	N	Y
Actinospica_robiniae	Actinospica	N	7	N	N	N	N	N	N	N	N	N	N	N	N	N	Y	N	N	N	Y
Actinosynnema_mirum	Actinosynnema	N	11	N	N	N	N	N	N	N	N	N	N	N	N	N	Y	N	N	N	Y
Actinosynnema_pretiosum_subsp_auranticum	Actinosynnema	N	12	N	N	N	N	N	N	N	N	N	N	N	N	N	Y	N	N	N	Y
Actinosynnema_pretiosum_subsp_pretiosum	Actinosynnema	N	7	N	N	N	N	N	N	N	N	N	N	N	N	N	Y	N	N	N	Y
Actinotalea_fermentans	Actinotalea	N	15	N	N	N	N	N	N	Y	N	N	N	Y	N	N	Y	N	N	N	Y
Adhaeribacter_aerolatus	Adhaeribacter	N	1	N	N	N	N	N	N	N	N	N	N	N	N	N	N	N	N	N	Y
Adhaeribacter_aerophilus	Adhaeribacter	N	2	N	N	N	N	N	N	N	N	N	N	N	N	N	Y	N	N	N	Y
Adhaeribacter_aquaticus	Adhaeribacter	N	5	N	N	N	N	N	N	N	N	N	N	N	N	N	Y	N	N	N	Y
Adhaeribacter_terreus	Adhaeribacter	N	14	N	N	N	N	N	N	N	N	N	N	N	N	N	Y	N	N	N	Y
Adlercreutzia_equolifaciens	Adlercreutzia	N	8	N	N	N	N	N	N	Y	Y	Y	N	N	Y	N	N	N	N	N	N
Advenella_faeciporci	Advenella	N	1	N	N	N	N	N	N	N	N	N	N	N	N	N	N	N	N	N	N
Advenella_incenata	Advenella	N	1	N	N	N	N	N	N	N	N	N	N	N	N	N	N	N	N	N	N
Advenella_mimigardefordensis	Advenella	N	3	N	N	Y	N	N	N	N	N	N	N	N	N	N	N	N	N	N	N
Aequorivita_antarctica	Aequorivita	N	5	Y	N	N	N	N	N	N	N	N	N	N	N	Y	Y	N	N	N	Y
Aequorivita_capsosiphonis	Aequorivita	N	1	N	N	N	N	N	N	N	N	N	N	N	N	N	N	N	N	N	Y
Aequorivita_crocea	Aequorivita	N	3	Y	N	N	N	N	N	N	N	N	N	N	N	N	N	N	N	N	Y
Aequorivita_lipolytica	Aequorivita	N	4	Y	N	N	N	N	N	N	N	N	N	N	N	N	Y	N	N	N	Y
Aequorivita_sublithincola	Aequorivita	N	3	N	N	N	N	N	N	N	N	N	N	N	N	Y	N	N	N	N	Y
Aeribacillus_pallidus	Aeribacillus	N	12	N	N	N	N	Y	N	Y	N	N	N	N	N	N	Y	N	N	Y	Y
Aerococcus_sanguinicola	Aerococcus	N	6	N	N	N	N	N	N	Y	Y	N	N	Y	N	N	N	N	N	N	N
Aerococcus_suis	Aerococcus	N	9	N	N	N	N	N	N	Y	Y	N	Y	Y	N	N	N	N	N	N	N
Aerococcus_urinae	Aerococcus	N	2	N	N	N	N	N	N	Y	N	N	N	N	N	N	N	N	N	N	N
Aerococcus_urinaeequi	Aerococcus	N	16	N	N	N	N	N	N	Y	N	Y	Y	Y	N	Y	N	Y	N	Y	N
Aerococcus_viridans	Aerococcus	N	23	N	N	N	N	N	N	Y	N	Y	Y	Y	Y	Y	N	Y	N	Y	N
Aeromicrobium_alkaliterrae	Aeromicrobium	N	13	Y	N	N	N	N	N	Y	N	N	N	Y	N	Y	Y	N	N	N	Y
Aeromicrobium_erythreum	Aeromicrobium	N	17	Y	N	N	Y	N	N	Y	N	N	N	Y	N	Y	Y	N	N	N	Y
Aeromicrobium_fastidiosum	Aeromicrobium	N	11	N	N	N	N	N	N	Y	N	N	N	Y	N	N	Y	N	N	N	Y
Aeromicrobium_flavum	Aeromicrobium	N	10	N	N	N	N	N	N	Y	N	N	N	Y	N	Y	N	N	N	N	Y
Aeromicrobium_ginsengisoli	Aeromicrobium	N	24	Y	N	Y	N	N	N	Y	N	N	N	Y	Y	Y	Y	N	Y	N	Y
Aeromicrobium_halocynthiae	Aeromicrobium	N	12	N	N	N	N	N	N	Y	N	N	N	Y	N	N	Y	N	N	N	Y
Aeromicrobium_marinum	Aeromicrobium	N	12	N	N	Y	N	N	N	Y	N	N	N	Y	N	N	Y	N	N	N	Y
Aeromicrobium_panaciterrae	Aeromicrobium	N	20	Y	N	Y	N	N	N	Y	N	N	N	Y	N	Y	Y	N	Y	N	Y
Aeromicrobium_ponti	Aeromicrobium	N	15	N	N	N	Y	N	N	Y	N	N	N	Y	N	Y	Y	N	N	N	Y
Aeromicrobium_tamlense	Aeromicrobium	N	13	Y	N	N	N	N	N	Y	N	N	N	Y	N	Y	Y	N	N	N	Y
Aeromonas_aquariorum	Aeromonas	N	17	Y	N	N	N	Y	N	Y	N	Y	N	N	Y	Y	N	N	N	N	Y
Aeromonas_bestiarum	Aeromonas	N	23	Y	N	N	N	Y	Y	N	N	N	N	N	N	Y	N	N	N	N	Y
Aeromonas_bivalvium	Aeromonas	N	14	Y	N	N	N	N	Y	N	N	N	N	N	N	Y	N	N	N	N	Y
Aeromonas_diversa	Aeromonas	N	13	Y	N	N	N	N	N	N	N	N	N	N	N	Y	N	N	N	N	Y
Aeromonas_encheleia	Aeromonas	N	23	Y	N	N	N	Y	Y	N	N	N	N	N	N	Y	N	N	N	N	Y
Aeromonas_enteropelogenes	Aeromonas	N	9	Y	N	N	N	Y	N	Y	N	N	N	N	Y	Y	N	N	N	N	Y
Aeromonas_eucrenophila	Aeromonas	N	18	Y	N	N	N	N	Y	N	N	N	N	N	N	Y	N	N	N	N	Y
Aeromonas_fluvialis	Aeromonas	N	12	Y	N	N	N	N	N	N	N	N	N	N	N	N	N	N	N	N	Y
Aeromonas_hydrophila_subsp_anaerogenes	Aeromonas	N	14	Y	N	N	N	Y	N	Y	N	Y	N	N	N	Y	N	N	N	N	Y
Aeromonas_hydrophila_subsp_dhakensis	Aeromonas	N	13	Y	N	N	N	Y	N	Y	N	Y	N	N	N	Y	N	N	N	N	Y
Aeromonas_hydrophila_subsp_hydrophila	Aeromonas	N	20	Y	N	N	N	Y	N	Y	N	Y	N	N	N	Y	N	N	N	N	Y
Aeromonas_hydrophila_subsp_ranae	Aeromonas	N	15	Y	N	N	N	N	N	N	N	N	N	N	N	Y	N	N	N	N	Y
Aeromonas_ichthiosmia	Aeromonas	N	19	Y	N	N	N	N	N	N	N	N	N	N	N	Y	N	N	N	N	Y
Aeromonas_jandaei	Aeromonas	N	12	Y	N	N	N	N	N	N	N	N	N	N	N	Y	N	N	N	N	Y
Aeromonas_media	Aeromonas	N	19	Y	N	N	N	Y	N	Y	N	Y	N	N	N	Y	N	N	N	N	Y
Aeromonas_molluscorum	Aeromonas	N	22	Y	N	N	N	N	Y	N	N	N	N	N	N	Y	N	N	N	N	Y
Aeromonas_piscicola	Aeromonas	N	18	Y	N	N	N	N	N	N	N	N	N	N	N	Y	N	N	N	N	Y
Aeromonas_popoffii	Aeromonas	N	18	Y	N	N	N	Y	Y	N	N	N	N	N	N	Y	N	N	N	N	Y
Aeromonas_punctata_subsp_caviae	Aeromonas	N	17	Y	N	N	N	Y	N	Y	N	Y	N	N	Y	Y	N	N	N	N	Y
Aeromonas_punctata_subsp_punctata	Aeromonas	N	17	Y	N	N	N	Y	N	Y	N	Y	N	N	Y	Y	N	N	N	N	Y
Aeromonas_rivuli	Aeromonas	N	22	Y	N	N	N	N	Y	N	N	N	N	N	N	Y	N	N	N	N	Y
Aeromonas_salmonicida_subsp_achromogenes	Aeromonas	N	22	Y	N	N	N	N	Y	N	N	N	N	N	N	Y	N	N	N	N	Y
Aeromonas_salmonicida_subsp_masoucida	Aeromonas	N	21	Y	N	N	N	N	Y	N	N	N	N	N	N	Y	N	N	N	N	Y
Aeromonas_salmonicida_subsp_pectinolytica	Aeromonas	N	21	Y	N	N	N	N	Y	N	N	N	N	N	N	Y	N	N	N	N	Y
Aeromonas_salmonicida_subsp_salmonicida	Aeromonas	N	22	Y	N	N	N	N	Y	N	N	N	N	N	N	Y	N	N	N	N	Y
Aeromonas_salmonicida_subsp_smithia	Aeromonas	N	19	Y	N	N	N	N	Y	N	N	N	N	N	N	Y	N	N	N	N	Y
Aeromonas_sanarellii	Aeromonas	N	18	Y	N	N	N	Y	N	Y	N	Y	N	N	Y	Y	N	N	N	N	Y
Aeromonas_schubertii	Aeromonas	N	7	Y	N	N	N	N	N	N	N	N	N	N	N	N	N	N	N	N	Y
Aeromonas_sharmana	Aeromonas	N	1	N	N	N	N	N	N	N	N	N	N	N	N	N	N	N	N	N	Y
Aeromonas_simiae	Aeromonas	N	5	N	N	N	N	N	N	N	N	N	N	N	N	N	N	N	N	N	Y
Aeromonas_sobria	Aeromonas	N	20	Y	N	N	N	Y	Y	N	N	N	N	N	N	Y	N	N	N	N	Y
Aeromonas_taiwanensis	Aeromonas	N	18	Y	N	N	N	Y	N	Y	N	Y	N	N	Y	Y	N	N	N	N	Y
Aeromonas_tecta	Aeromonas	N	13	Y	N	N	N	N	N	N	N	N	N	N	N	Y	N	N	N	N	Y
Aeromonas_veronii	Aeromonas	N	19	Y	N	N	N	N	N	N	N	N	N	N	N	Y	N	N	N	N	Y
Aestuariibacter_aggregatus	Aestuariibacter	N	2	Y	N	N	N	N	N	N	N	N	N	N	N	Y	N	N	N	N	N
Aestuariibacter_halophilus	Aestuariibacter	N	21	Y	N	N	N	N	N	N	N	N	N	N	N	Y	N	N	N	N	N
Aestuariibaculum_suncheonense	Aestuariibaculum	N	3	N	N	N	N	N	N	N	N	N	N	N	N	Y	N	N	N	N	N
Aestuariicola_saemankumensis	Aestuariicola	N	12	Y	N	N	N	N	N	N	N	N	N	N	N	Y	N	N	N	Y	Y
Afifella_marina	Afifella	N	1	N	N	N	N	N	N	N	N	N	N	N	N	N	N	N	N	N	Y
Afifella_pfennigii	Afifella	N	2	N	N	N	N	N	N	N	N	N	N	N	N	N	N	N	N	N	Y
Afipia_birgiae	Afipia	N	32	N	N	N	N	N	Y	Y	Y	Y	N	Y	N	Y	Y	N	N	Y	Y
Afipia_broomeae	Afipia	N	50	N	N	N	N	N	Y	Y	Y	Y	N	Y	Y	Y	Y	Y	N	Y	Y
Afipia_clevelandensis	Afipia	N	16	N	N	N	N	N	N	Y	Y	N	N	Y	N	Y	Y	N	N	N	Y
Afipia_felis	Afipia	N	24	N	N	N	N	N	N	Y	Y	N	N	Y	N	Y	Y	N	N	Y	Y
Afipia_massiliensis	Afipia	N	25	N	N	N	N	N	N	Y	Y	N	N	Y	N	N	Y	N	N	N	Y
Agaricicola_taiwanensis	Agaricicola	N	1	N	N	N	N	N	N	N	N	N	N	N	N	N	N	N	N	N	N
Aggregatibacter_actinomycetemcomitans	Aggregatibacter	N	1	N	N	N	N	N	N	Y	N	N	N	Y	N	N	N	N	N	N	N
Aggregatibacter_aphrophilus	Aggregatibacter	N	6	N	N	N	N	N	N	Y	N	Y	Y	Y	N	N	Y	N	N	N	N
Aggregatibacter_segnis	Aggregatibacter	N	4	N	N	N	N	N	N	Y	Y	N	N	N	N	N	N	N	N	N	N
Agreia_bicolorata	Agreia	N	15	N	N	N	N	N	N	Y	N	Y	Y	N	Y	N	Y	N	N	N	Y
Agreia_pratensis	Agreia	N	23	N	N	N	N	Y	N	Y	N	Y	Y	N	Y	N	Y	N	N	N	Y
Agrococcus_baldri	Agrococcus	N	7	N	N	N	N	N	N	N	N	N	N	N	N	N	Y	N	Y	N	Y
Agrococcus_carbonis	Agrococcus	N	6	N	N	N	N	Y	N	N	N	N	N	N	N	N	Y	N	N	N	Y
Agrococcus_casei	Agrococcus	N	4	N	N	N	N	N	N	N	N	N	N	N	N	Y	N	N	N	Y	N
Agrococcus_citreus	Agrococcus	N	8	N	N	N	N	N	N	Y	N	N	Y	N	N	Y	Y	N	Y	N	Y
Agrococcus_jejuensis	Agrococcus	N	2	N	N	N	N	N	N	N	N	N	N	N	N	N	Y	N	N	N	N
Agrococcus_jenensis	Agrococcus	N	9	N	N	N	N	Y	N	Y	N	N	Y	N	N	Y	Y	N	Y	N	Y
Agrococcus_lahaulensis	Agrococcus	N	2	N	N	N	N	Y	N	N	N	N	N	N	N	N	N	N	Y	N	N
Agrococcus_terreus	Agrococcus	N	9	N	N	N	N	Y	N	Y	Y	N	N	N	N	N	Y	N	Y	N	Y
Agrococcus_versicolor	Agrococcus	N	3	N	N	N	N	N	N	N	N	N	N	N	N	N	Y	N	N	N	N
Agromyces_albus	Agromyces	N	13	N	N	N	N	N	N	Y	Y	N	N	N	N	N	Y	N	N	N	Y
Agromyces_allii	Agromyces	N	7	N	N	N	N	N	N	Y	Y	N	N	N	N	N	Y	N	N	N	Y
Agromyces_atrinae	Agromyces	N	10	N	N	N	N	N	N	Y	Y	N	N	N	N	N	Y	N	N	N	Y
Agromyces_aurantiacus	Agromyces	N	3	N	N	N	N	N	N	Y	Y	N	N	N	N	N	Y	N	N	N	N
Agromyces_bauzanensis	Agromyces	N	4	N	N	N	N	N	N	Y	Y	N	N	N	N	N	Y	N	N	N	Y
Agromyces_bracchium	Agromyces	N	1	N	N	N	N	N	N	N	N	N	N	N	N	N	N	N	N	N	Y
Agromyces_cerinus_subsp_cerinus	Agromyces	N	2	N	N	N	N	N	N	N	N	N	N	N	N	N	N	N	N	N	Y
Agromyces_cerinus_subsp_nitratus	Agromyces	N	13	N	N	N	N	N	N	Y	Y	N	N	N	N	N	Y	N	N	N	Y
Agromyces_flavus	Agromyces	N	3	N	N	N	N	N	N	Y	Y	N	N	N	N	N	Y	N	N	N	Y
Agromyces_hippuratus	Agromyces	N	5	N	N	N	N	N	N	N	N	N	N	N	N	N	N	N	N	N	Y
Agromyces_humatus	Agromyces	N	15	N	N	N	N	N	N	Y	Y	N	N	N	N	N	Y	N	N	N	Y
Agromyces_indicus	Agromyces	N	4	N	N	N	N	N	N	Y	Y	N	N	N	N	N	Y	N	N	N	N
Agromyces_italicus	Agromyces	N	4	N	N	N	N	N	N	Y	Y	N	N	N	N	N	Y	N	N	N	N
Agromyces_lapidis	Agromyces	N	9	N	N	N	N	N	N	Y	Y	N	N	N	N	N	Y	N	N	N	Y
Agromyces_luteolus	Agromyces	N	2	N	N	N	N	N	N	N	N	N	N	N	N	N	N	N	N	N	Y
Agromyces_mediolanus	Agromyces	N	2	N	N	N	N	N	N	N	N	N	N	N	N	N	N	N	N	N	Y
Agromyces_neolithicus	Agromyces	N	10	N	N	N	N	N	N	Y	Y	N	N	N	N	N	Y	N	N	N	Y
Agromyces_ramosus	Agromyces	N	14	N	N	N	N	N	N	Y	Y	N	N	N	N	N	Y	N	N	N	Y
Agromyces_rhizospherae	Agromyces	N	2	N	N	N	N	N	N	N	N	N	N	N	N	N	N	N	N	N	Y
Agromyces_salentinus	Agromyces	N	4	N	N	N	N	N	N	N	N	N	N	N	N	N	N	N	N	N	Y
Agromyces_soli	Agromyces	N	3	N	N	N	N	N	N	Y	Y	N	N	N	N	N	Y	N	N	N	N
Agromyces_subbeticus	Agromyces	N	11	N	N	N	N	N	N	Y	Y	N	N	N	N	N	Y	N	N	N	Y
Agromyces_terreus	Agromyces	N	8	N	N	N	N	N	N	Y	Y	N	N	N	N	N	Y	N	N	N	Y
Agromyces_tropicus	Agromyces	N	4	N	N	N	N	N	N	Y	Y	N	N	N	N	N	Y	N	Y	N	Y
Agromyces_ulmi	Agromyces	N	4	N	N	N	N	N	N	Y	Y	N	N	N	N	N	Y	N	N	N	Y
Akkermansia_muciniphila	Akkermansia	N	26	N	N	N	N	N	N	Y	Y	N	N	N	N	Y	N	N	N	N	N
Albibacter_methylovorans	Albibacter	N	1	N	N	N	N	N	N	Y	N	N	N	N	Y	N	N	N	N	N	N
Albidiferax_ferrireducens	Albidiferax	N	37	Y	N	N	N	Y	N	Y	Y	N	N	N	N	Y	Y	N	Y	Y	Y
Albidovulum_inexpectatum	Albidovulum	N	2	N	N	N	N	N	N	Y	Y	N	N	N	N	N	N	N	N	N	N
Alcaligenes_faecalis_subsp_faecalis	Alcaligenes	N	4	N	N	N	N	N	N	N	N	N	N	N	N	Y	N	N	N	N	N
Alcaligenes_faecalis_subsp_parafaecalis	Alcaligenes	N	8	N	N	N	N	N	N	N	N	N	N	N	N	Y	N	N	N	Y	N
Alcaligenes_faecalis_subsp_phenolicus	Alcaligenes	N	3	N	N	N	N	N	N	N	N	N	N	N	N	Y	N	N	N	N	N
Alcanivorax_balearicus	Alcanivorax	N	2	N	N	N	N	N	N	N	N	N	N	N	N	Y	N	N	N	N	N
Alcanivorax_borkumensis	Alcanivorax	N	5	Y	N	N	N	N	N	N	N	N	N	N	N	Y	N	N	N	N	N
Alcanivorax_dieselolei	Alcanivorax	N	5	N	N	N	N	N	N	N	N	N	N	N	N	Y	N	N	N	Y	Y
Alcanivorax_hongdengensis	Alcanivorax	N	2	Y	N	N	N	N	N	N	N	N	N	N	N	N	N	N	N	N	N
Alcanivorax_jadensis	Alcanivorax	N	6	Y	N	N	N	N	N	N	N	N	N	N	N	Y	N	N	N	N	N
Alcanivorax_venustensis	Alcanivorax	N	6	Y	N	N	N	N	N	N	N	N	N	N	N	Y	N	N	N	N	N
Algibacter_aquimarinus	Algibacter	N	6	Y	N	N	N	N	N	N	N	N	N	N	N	Y	N	N	N	Y	Y
Algibacter_lectus	Algibacter	N	15	Y	N	N	N	N	N	N	N	N	N	N	N	Y	N	N	N	Y	Y
Algibacter_mikhailovii	Algibacter	N	5	Y	N	N	N	N	N	N	N	N	N	N	N	Y	N	N	N	Y	Y
Algibacter_pectinivorans	Algibacter	N	19	Y	N	N	N	N	N	N	N	N	N	N	N	Y	N	N	N	Y	Y
Algoriphagus_alkaliphilus	Algoriphagus	N	2	N	N	N	N	N	N	N	N	N	N	N	N	Y	N	N	N	N	N
Algoriphagus_antarcticus	Algoriphagus	N	4	N	N	N	N	N	N	N	N	N	N	N	N	Y	N	N	N	N	Y
Algoriphagus_aquaeductus	Algoriphagus	N	2	N	N	N	N	Y	N	N	N	N	N	N	N	N	N	N	N	N	N
Algoriphagus_aquatilis	Algoriphagus	N	3	N	N	N	N	N	N	N	N	N	N	N	N	N	N	N	N	N	Y
Algoriphagus_aquimarinus	Algoriphagus	N	5	N	N	N	N	N	N	N	N	N	N	N	N	Y	N	N	N	N	Y
Algoriphagus_boritolerans	Algoriphagus	N	5	Y	N	N	N	N	N	N	N	N	N	N	N	Y	N	N	N	N	Y
Algoriphagus_chordae	Algoriphagus	N	5	N	N	N	N	N	N	N	N	N	N	N	N	Y	N	N	N	N	Y
Algoriphagus_chungangensis	Algoriphagus	N	2	N	N	N	N	N	N	N	N	N	N	N	N	Y	N	N	N	N	N
Algoriphagus_faecimaris	Algoriphagus	N	4	N	N	N	N	N	N	N	N	N	N	N	N	N	N	N	N	N	Y
Algoriphagus_halophilus	Algoriphagus	N	4	N	N	N	N	N	N	N	N	N	N	N	N	Y	N	N	N	N	N
Algoriphagus_hitonicola	Algoriphagus	N	4	N	N	N	N	N	N	N	N	N	N	N	N	N	N	N	N	N	Y
Algoriphagus_jejuensis	Algoriphagus	N	4	N	N	N	N	N	N	N	N	N	N	N	N	N	N	N	N	N	Y
Algoriphagus_locisalis	Algoriphagus	N	5	N	N	N	N	N	N	N	N	N	N	N	N	Y	N	N	N	N	Y
Algoriphagus_lutimaris	Algoriphagus	N	3	N	N	N	N	N	N	N	N	N	N	N	N	Y	N	N	N	N	N
Algoriphagus_mannitolivorans	Algoriphagus	N	2	N	N	N	N	Y	N	N	N	N	N	N	N	N	N	N	N	N	N
Algoriphagus_namhaensis	Algoriphagus	N	4	Y	N	N	N	N	N	N	N	N	N	N	N	Y	N	N	N	Y	N
Algoriphagus_olei	Algoriphagus	N	3	N	N	N	N	N	N	N	N	N	N	N	N	N	N	N	N	N	Y
Algoriphagus_ornithinivorans	Algoriphagus	N	2	N	N	N	N	N	N	N	N	N	N	N	N	N	N	N	N	N	N
Algoriphagus_ratkowskyi	Algoriphagus	N	5	N	N	N	N	N	N	N	N	N	N	N	N	Y	N	N	N	N	Y
Algoriphagus_terrigena	Algoriphagus	N	12	Y	N	N	N	N	N	N	N	N	N	N	N	Y	Y	N	N	N	Y
Algoriphagus_winogradskyi	Algoriphagus	N	4	N	N	N	N	N	N	N	N	N	N	N	N	Y	N	N	N	N	Y
Algoriphagus_yeomjeoni	Algoriphagus	N	4	N	N	N	N	N	N	N	N	N	N	N	N	Y	N	N	N	N	Y
Algoriphagus_zhangzhouensis	Algoriphagus	N	2	N	N	N	N	N	N	N	N	N	N	N	N	N	N	N	N	N	N
Alicycliphilus_denitrificans	Alicycliphilus	N	13	N	Y	N	N	N	N	Y	N	Y	N	Y	N	N	N	N	N	N	N
Alicyclobacillus_acidiphilus	Alicyclobacillus	N	1	N	N	N	N	N	N	N	N	N	N	N	N	N	N	N	N	N	N
Alicyclobacillus_acidocaldarius_subsp_acidocaldarius	Alicyclobacillus	N	1	N	N	N	N	N	N	Y	N	N	N	Y	N	N	N	N	N	N	N
Alicyclobacillus_acidocaldarius_subsp_rittmannii	Alicyclobacillus	N	2	N	N	N	N	N	N	Y	N	N	N	Y	Y	N	N	N	N	N	N
Alicyclobacillus_acidoterrestris	Alicyclobacillus	N	1	N	N	N	N	N	N	N	N	N	N	N	N	N	N	N	N	N	N
Alicyclobacillus_aeris	Alicyclobacillus	N	1	N	N	N	N	N	N	N	N	N	N	N	N	N	N	N	N	Y	N
Alicyclobacillus_contaminans	Alicyclobacillus	N	2	N	N	N	N	N	N	N	N	N	N	N	N	N	N	N	N	Y	N
Alicyclobacillus_cycloheptanicus	Alicyclobacillus	N	1	N	N	N	N	N	N	N	N	N	N	N	N	N	N	N	N	N	N
Alicyclobacillus_fastidiosus	Alicyclobacillus	N	2	N	N	N	N	N	N	Y	N	N	N	N	N	N	N	N	N	N	N
Alicyclobacillus_hesperidum	Alicyclobacillus	N	1	N	N	N	N	N	N	N	N	N	N	N	N	N	N	N	N	N	N
Alicyclobacillus_macrosporangiidus	Alicyclobacillus	N	2	N	N	N	N	N	N	N	N	N	N	N	N	Y	N	N	N	N	Y
Alicyclobacillus_pohliae	Alicyclobacillus	N	1	N	N	N	N	N	N	N	N	N	N	N	N	N	N	N	N	N	Y
Alicyclobacillus_pomorum	Alicyclobacillus	N	5	N	N	N	N	N	N	Y	N	N	N	N	Y	Y	N	N	N	Y	Y
Alicyclobacillus_sendaiensis	Alicyclobacillus	N	1	N	N	N	N	N	N	Y	N	N	N	Y	N	N	N	N	N	N	N
Alicyclobacillus_vulcanalis	Alicyclobacillus	N	1	N	N	N	N	N	N	Y	N	N	N	Y	N	N	N	N	N	N	N
Aliivibrio_finisterrensis	Aliivibrio	N	2	N	N	N	N	N	N	N	N	N	N	N	N	Y	N	N	N	N	N
Aliivibrio_fischeri	Aliivibrio	N	3	N	N	N	N	N	N	N	N	N	N	N	N	Y	N	N	N	Y	N
Aliivibrio_logei	Aliivibrio	N	4	N	N	N	N	N	N	N	N	N	N	N	N	Y	N	N	N	N	N
Aliivibrio_salmonicida	Aliivibrio	N	2	N	N	N	N	N	N	N	N	N	N	N	N	Y	N	N	N	N	N
Aliivibrio_sifiae	Aliivibrio	N	6	N	N	N	N	N	N	N	N	N	N	N	N	Y	N	N	N	N	N
Aliivibrio_wodanis	Aliivibrio	N	5	N	N	N	N	N	N	N	N	N	N	N	N	Y	N	N	N	Y	N
Alishewanella_aestuarii	Alishewanella	N	1	N	N	N	N	N	N	N	N	N	N	N	N	N	N	N	N	N	Y
Alishewanella_agri	Alishewanella	N	3	N	N	N	N	N	N	N	N	N	N	N	N	N	N	N	N	N	Y
Alishewanella_fetalis	Alishewanella	N	4	N	N	N	N	N	N	N	N	N	N	N	N	N	N	N	N	N	Y
Alishewanella_jeotgali	Alishewanella	N	5	N	N	N	N	N	N	Y	Y	Y	N	N	N	N	N	N	N	N	Y
Alishewanella_tabrizica	Alishewanella	N	3	N	N	N	N	N	N	N	N	N	N	N	N	Y	N	N	N	N	Y
Alistipes_finegoldii	Alistipes	N	27	N	N	N	Y	N	N	Y	Y	Y	N	N	N	Y	N	N	N	N	N
Alistipes_indistinctus	Alistipes	N	4	N	N	N	N	N	N	Y	Y	N	N	N	N	N	N	N	N	N	N
Alistipes_onderdonkii	Alistipes	N	29	N	N	N	N	N	N	Y	Y	N	N	N	N	N	N	N	N	N	N
Alistipes_putredinis	Alistipes	N	17	N	N	N	N	N	N	Y	Y	N	N	N	Y	N	N	N	N	N	N
Alistipes_shahii	Alistipes	N	26	N	N	N	N	N	N	Y	Y	N	N	N	N	Y	N	N	N	N	N
Alkalibacillus_filiformis	Alkalibacillus	N	3	N	N	N	N	N	N	N	N	N	N	N	N	N	Y	N	N	N	Y
Alkalibacillus_haloalkaliphilus	Alkalibacillus	N	2	N	N	N	N	N	N	N	N	N	N	N	N	N	N	N	N	N	Y
Alkalibacillus_halophilus	Alkalibacillus	N	1	N	N	N	N	N	N	N	N	N	N	N	N	N	N	N	N	N	N
Alkalibacillus_salilacus	Alkalibacillus	N	1	N	N	N	N	N	N	N	N	N	N	N	N	N	N	N	N	N	N
Alkalibacillus_silvisoli	Alkalibacillus	N	2	N	N	N	N	N	N	N	N	N	N	N	N	N	N	N	N	N	Y
Alkalibacter_saccharofermentans	Alkalibacter	N	1	N	N	N	N	N	N	N	N	N	N	N	N	N	N	N	N	N	N
Alkalibacterium_gilvum	Alkalibacterium	N	9	N	N	N	N	N	N	N	N	N	N	N	N	N	N	N	N	Y	N
Alkalibacterium_iburiense	Alkalibacterium	N	8	N	N	N	N	N	N	N	N	N	N	N	N	Y	N	N	N	Y	N
Alkalibacterium_indicireducens	Alkalibacterium	N	6	N	N	N	N	N	N	N	N	N	N	N	N	N	N	N	N	Y	N
Alkalibacterium_kapii	Alkalibacterium	N	6	N	N	N	N	N	N	N	N	N	N	N	N	N	N	N	N	Y	N
Alkalibacterium_olivapovliticus	Alkalibacterium	N	7	N	N	N	N	N	N	N	N	N	N	N	N	Y	N	N	N	Y	N
Alkalibacterium_pelagium	Alkalibacterium	N	6	N	N	N	N	N	N	N	N	N	N	N	N	N	N	N	N	Y	N
Alkalibacterium_psychrotolerans	Alkalibacterium	N	12	N	N	N	N	N	N	N	N	N	N	N	N	N	N	N	N	Y	N
Alkalibacterium_putridalgicola	Alkalibacterium	N	5	N	N	N	N	N	N	N	N	N	N	N	N	N	N	N	N	Y	N
Alkalibacterium_subtropicum	Alkalibacterium	N	6	N	N	N	N	N	N	N	N	N	N	N	N	N	N	N	N	Y	N
Alkalibacterium_thalassium	Alkalibacterium	N	6	N	N	N	N	N	N	N	N	N	N	N	N	N	N	N	N	Y	N
Alkalibaculum_bacchi	Alkalibaculum	N	1	N	N	N	N	N	N	N	N	N	N	N	N	N	Y	N	N	N	N
Alkalilimnicola_ehrlichii	Alkalilimnicola	N	2	N	N	N	N	N	N	N	N	N	N	N	N	N	N	N	N	Y	N
Alkalimonas_collagenimarina	Alkalimonas	N	2	N	N	N	N	N	N	N	N	N	N	N	N	N	N	N	N	Y	N
Alkaliphilus_crotonatoxidans	Alkaliphilus	N	3	N	N	N	N	N	N	N	N	N	N	N	N	N	N	N	N	N	Y
Alkaliphilus_halophilus	Alkaliphilus	N	2	N	N	N	N	N	N	N	N	N	N	N	N	N	Y	N	N	N	N
Alkaliphilus_oremlandii	Alkaliphilus	N	2	N	N	N	N	N	N	Y	N	N	N	N	N	N	Y	N	N	N	N
Alkaliphilus_peptidifermentans	Alkaliphilus	N	2	N	N	N	N	N	N	Y	N	N	N	N	N	N	Y	N	N	N	N
Alkaliphilus_transvaalensis	Alkaliphilus	N	7	N	N	N	N	N	N	Y	N	N	N	N	N	Y	N	N	N	Y	Y
Alkanindiges_illinoisensis	Alkanindiges	N	4	Y	N	N	N	N	N	Y	N	N	N	Y	N	Y	Y	N	N	N	N
Allisonella_histaminiformans	Allisonella	N	28	N	N	N	N	N	N	Y	Y	N	N	N	N	N	N	N	N	N	N
Alloactinosynnema_album	Alloactinosynnema	N	9	N	N	N	N	N	N	N	N	N	N	N	N	N	Y	N	N	N	Y
Allobacillus_halotolerans	Allobacillus	N	1	N	N	N	N	N	N	N	N	N	N	N	N	N	Y	N	N	N	N
Allobaculum_stercoricanis	Allobaculum	N	4	N	N	N	N	N	N	Y	Y	N	N	N	N	N	N	N	N	N	N
Allocatelliglobosispora_scoriae	Allocatelliglobosispora	N	3	N	N	N	N	N	N	N	N	N	N	N	N	N	Y	N	N	N	Y
Alloiococcus_otitis	Alloiococcus	N	2	Y	N	N	N	N	N	Y	N	N	N	N	N	N	N	N	N	N	N
Allokutzneria_albata	Allokutzneria	N	1	N	N	N	N	N	N	N	N	N	N	N	N	N	N	N	N	N	Y
Alloprevotella_tannerae	Alloprevotella	N	5	N	N	N	N	N	N	Y	Y	Y	Y	N	N	N	N	N	N	Y	N
Alloscardovia_omnicolens	Alloscardovia	N	9	N	N	N	N	N	N	Y	Y	Y	Y	N	N	N	N	N	N	N	N
Alpinimonas_psychrophila	Alpinimonas	N	9	N	N	N	N	Y	N	N	N	N	N	N	N	Y	N	N	N	Y	Y
Altererythrobacter_aestuarii	Altererythrobacter	N	5	N	N	N	N	N	N	N	N	N	N	N	N	Y	N	N	N	N	Y
Altererythrobacter_dongtanensis	Altererythrobacter	N	22	Y	N	N	N	Y	Y	N	N	N	N	N	N	N	Y	N	Y	N	Y
Altererythrobacter_epoxidivorans	Altererythrobacter	N	12	Y	N	N	N	Y	N	N	N	N	N	N	N	N	N	N	Y	N	Y
Altererythrobacter_gangjinensis	Altererythrobacter	N	2	Y	N	N	N	N	N	N	N	N	N	N	N	N	N	N	N	N	N
Altererythrobacter_indicus	Altererythrobacter	N	2	Y	N	N	N	N	N	N	N	N	N	N	N	Y	N	N	N	N	N
Altererythrobacter_ishigakiensis	Altererythrobacter	N	7	Y	N	N	N	N	N	N	N	N	N	N	N	Y	N	N	N	Y	Y
Altererythrobacter_luteolus	Altererythrobacter	N	3	Y	N	N	N	N	N	N	N	N	N	N	N	N	N	N	N	N	N
Altererythrobacter_marensis	Altererythrobacter	N	17	Y	N	N	N	N	N	N	N	N	N	N	N	N	Y	N	N	N	Y
Altererythrobacter_marinus	Altererythrobacter	N	20	Y	N	N	N	N	N	Y	N	N	N	N	N	N	Y	N	Y	N	Y
Altererythrobacter_namhicola	Altererythrobacter	N	6	N	N	N	N	N	N	N	N	N	N	N	N	N	N	N	N	N	Y
Altererythrobacter_troitsensis	Altererythrobacter	N	20	Y	N	N	N	Y	N	Y	N	Y	N	N	N	N	Y	N	Y	Y	Y
Altererythrobacter_xinjiangensis	Altererythrobacter	N	6	N	N	N	N	N	N	N	N	N	N	N	N	N	N	N	Y	N	N
Alteromonas_addita	Alteromonas	N	29	Y	N	N	N	N	N	N	N	N	N	N	N	Y	N	N	N	N	N
Alteromonas_genovensis	Alteromonas	N	29	Y	N	N	N	N	N	N	N	N	N	N	N	Y	N	N	N	N	N
Alteromonas_halophila	Alteromonas	N	6	Y	N	N	N	N	N	N	N	N	N	N	N	Y	N	N	N	N	N
Alteromonas_hispanica	Alteromonas	N	24	Y	N	N	N	N	N	N	N	N	N	N	N	Y	N	N	N	N	N
Alteromonas_litorea	Alteromonas	N	33	Y	N	N	N	N	N	Y	N	N	N	Y	N	Y	N	N	N	N	N
Alteromonas_macleodii	Alteromonas	N	35	Y	N	N	N	N	N	Y	N	N	N	Y	N	Y	N	N	N	N	N
Alteromonas_marina	Alteromonas	N	37	Y	N	N	N	N	N	Y	N	N	N	Y	N	Y	N	N	N	N	N
Alteromonas_simiduii	Alteromonas	N	20	N	N	N	N	N	N	N	N	N	N	N	N	Y	N	N	N	N	N
Alteromonas_stellipolaris	Alteromonas	N	28	Y	N	N	N	N	N	N	N	N	N	N	N	Y	N	N	N	N	N
Alteromonas_tagae	Alteromonas	N	21	Y	N	N	N	N	N	Y	N	N	N	Y	N	Y	N	N	N	N	N
Alysiella_crassa	Alysiella	N	2	N	N	N	N	N	N	N	N	N	N	N	N	N	N	N	N	N	N
Alysiella_filiformis	Alysiella	N	1	N	N	N	N	N	N	N	N	N	N	N	N	N	N	N	N	N	N
Amaricoccus_kaplicensis	Amaricoccus	N	3	N	N	N	N	N	N	N	N	N	N	N	N	N	N	N	N	Y	Y
Amaricoccus_macauensis	Amaricoccus	N	4	N	N	N	N	N	N	N	N	N	N	N	N	N	N	N	N	Y	Y
Amaricoccus_tamworthensis	Amaricoccus	N	2	N	N	N	N	N	N	N	N	N	N	N	N	N	N	N	N	N	Y
Amaricoccus_veronensis	Amaricoccus	N	3	N	N	N	N	N	N	N	N	N	N	N	N	N	N	N	N	Y	Y
Ameyamaea_chiangmaiensis	Ameyamaea	N	4	N	N	N	N	N	N	Y	N	N	N	N	N	N	N	N	N	N	Y
Aminiphilus_circumscriptus	Aminiphilus	N	1	N	N	N	N	N	N	N	N	N	N	N	N	N	N	N	N	N	N
Aminobacter_aganoensis	Aminobacter	N	25	N	N	N	N	Y	N	Y	Y	Y	N	Y	N	Y	Y	N	N	Y	Y
Aminobacter_aminovorans	Aminobacter	N	23	N	N	N	N	Y	N	Y	Y	Y	N	Y	N	N	Y	N	N	Y	Y
Aminobacter_anthyllidis	Aminobacter	N	18	N	N	N	N	Y	N	Y	N	Y	N	Y	N	Y	Y	N	N	Y	Y
Aminobacter_ciceronei	Aminobacter	N	13	N	N	N	N	Y	N	Y	N	Y	N	Y	N	N	Y	N	N	Y	Y
Aminobacter_lissarensis	Aminobacter	N	16	N	N	N	N	Y	N	Y	N	Y	N	Y	N	N	Y	N	N	Y	Y
Aminobacter_niigataensis	Aminobacter	N	25	N	N	N	N	Y	N	Y	Y	Y	N	Y	N	Y	Y	N	N	Y	Y
Aminobacterium_colombiense	Aminobacterium	N	1	N	N	N	N	N	N	Y	Y	N	N	N	N	N	N	N	N	N	N
Ammoniphilus_oxalaticus	Ammoniphilus	N	11	N	N	Y	N	N	N	N	N	N	N	N	N	N	Y	N	N	Y	Y
Ammoniphilus_oxalivorans	Ammoniphilus	N	8	N	N	Y	N	N	N	N	N	N	N	N	N	N	Y	N	N	Y	Y
Amnibacterium_kyonggiense	Amnibacterium	N	6	N	N	N	N	N	N	Y	N	N	Y	N	N	N	Y	N	N	N	Y
Amorphus_coralli	Amorphus	N	1	N	N	N	N	N	N	N	N	N	N	N	N	N	N	N	N	N	N
Amphibacillus_fermentum	Amphibacillus	N	1	N	N	N	N	N	N	N	N	N	N	N	N	N	N	N	N	Y	N
Amphibacillus_jilinensis	Amphibacillus	N	1	N	N	N	N	N	N	N	N	N	N	N	N	N	N	N	N	N	Y
Amphibacillus_marinus	Amphibacillus	N	4	N	N	N	N	N	N	N	N	N	N	N	N	N	N	N	N	Y	Y
Amphibacillus_sediminis	Amphibacillus	N	7	N	N	N	N	N	N	N	N	N	N	N	N	N	N	N	N	Y	Y
Amphritea_atlantica	Amphritea	N	5	N	N	N	N	N	N	N	N	N	N	N	N	Y	N	N	N	N	Y
Amphritea_balenae	Amphritea	N	3	N	N	N	N	N	N	N	N	N	N	N	N	Y	N	N	N	N	Y
Amphritea_japonica	Amphritea	N	5	N	N	N	N	N	N	N	N	N	N	N	N	Y	N	N	N	N	Y
Amycolatopsis_alba	Amycolatopsis	N	7	N	N	N	N	N	N	N	N	N	N	N	N	N	Y	N	N	N	Y
Amycolatopsis_albidoflavus	Amycolatopsis	N	5	N	N	N	N	N	N	N	N	N	N	N	N	N	Y	N	N	N	Y
Amycolatopsis_australiensis	Amycolatopsis	N	7	N	N	N	N	N	N	N	N	N	N	N	N	N	Y	N	N	N	Y
Amycolatopsis_azurea	Amycolatopsis	N	8	N	N	N	N	N	N	N	N	N	N	N	N	N	Y	N	N	N	Y
Amycolatopsis_balhimycina	Amycolatopsis	N	12	N	N	N	N	N	N	N	N	N	N	N	N	N	Y	N	N	N	Y
Amycolatopsis_bartoniae	Amycolatopsis	N	5	N	N	N	N	N	N	N	N	N	N	N	N	N	Y	N	N	N	Y
Amycolatopsis_benzoatilytica	Amycolatopsis	N	6	N	N	N	N	N	N	N	N	N	N	N	N	N	N	N	N	N	Y
Amycolatopsis_bullii	Amycolatopsis	N	11	N	N	N	N	N	N	N	N	N	N	N	N	N	Y	N	N	N	Y
Amycolatopsis_circi	Amycolatopsis	N	8	N	N	N	N	N	N	N	N	N	N	N	N	N	Y	N	N	N	Y
Amycolatopsis_coloradensis	Amycolatopsis	N	7	N	N	N	N	N	N	N	N	N	N	N	N	N	Y	N	N	N	Y
Amycolatopsis_decaplanina	Amycolatopsis	N	8	N	N	N	N	N	N	N	N	N	N	N	N	N	Y	N	N	N	Y
Amycolatopsis_dongchuanensis	Amycolatopsis	N	5	N	N	N	N	N	N	N	N	N	N	N	N	N	Y	N	N	N	Y
Amycolatopsis_echigonensis	Amycolatopsis	N	7	N	N	N	N	N	N	N	N	N	N	N	N	N	Y	N	N	N	Y
Amycolatopsis_equina	Amycolatopsis	N	8	N	N	N	N	N	N	N	N	N	N	N	N	N	Y	N	N	N	Y
Amycolatopsis_halophila	Amycolatopsis	N	3	N	N	N	N	N	N	N	N	N	N	N	N	N	Y	N	Y	Y	N
Amycolatopsis_halotolerans	Amycolatopsis	N	9	N	N	N	N	N	N	N	N	N	N	N	N	N	Y	N	N	N	Y
Amycolatopsis_hippodromi	Amycolatopsis	N	8	N	N	N	N	N	N	N	N	N	N	N	N	N	Y	N	N	N	Y
Amycolatopsis_japonica	Amycolatopsis	N	8	N	N	N	N	N	N	N	N	N	N	N	N	N	Y	N	N	N	Y
Amycolatopsis_jejuensis	Amycolatopsis	N	1	N	N	N	N	N	N	N	N	N	N	N	N	N	Y	N	N	N	N
Amycolatopsis_kentuckyensis	Amycolatopsis	N	13	N	N	N	N	N	N	N	N	N	N	N	N	N	Y	N	N	N	Y
Amycolatopsis_keratiniphila_subsp_keratiniphila	Amycolatopsis	N	8	N	N	N	N	N	N	N	N	N	N	N	N	N	Y	N	N	N	Y
Amycolatopsis_keratiniphila_subsp_nogabecina	Amycolatopsis	N	8	N	N	N	N	N	N	N	N	N	N	N	N	N	Y	N	N	N	Y
Amycolatopsis_lexingtonensis	Amycolatopsis	N	14	N	N	N	N	N	N	N	N	N	N	N	N	N	Y	N	N	N	Y
Amycolatopsis_lurida	Amycolatopsis	N	8	N	N	N	N	N	N	N	N	N	N	N	N	N	Y	N	N	N	Y
Amycolatopsis_magusensis	Amycolatopsis	N	6	N	N	N	N	N	N	N	N	N	N	N	N	N	Y	N	N	N	Y
Amycolatopsis_marina	Amycolatopsis	N	2	N	N	N	N	N	N	N	N	N	N	N	N	N	Y	N	N	N	N
Amycolatopsis_mediterranei	Amycolatopsis	N	9	N	N	N	N	N	N	N	N	N	N	N	N	N	Y	N	N	N	Y
Amycolatopsis_minnesotensis	Amycolatopsis	N	8	N	N	N	N	N	N	N	N	N	N	N	N	N	Y	N	N	N	Y
Amycolatopsis_nigrescens	Amycolatopsis	N	7	N	N	N	N	N	N	N	N	N	N	N	N	N	Y	N	N	N	Y
Amycolatopsis_niigatensis	Amycolatopsis	N	8	N	N	N	N	N	N	N	N	N	N	N	N	N	Y	N	N	N	Y
Amycolatopsis_orientalis	Amycolatopsis	N	8	N	N	N	N	N	N	N	N	N	N	N	N	N	Y	N	N	N	Y
Amycolatopsis_palatopharyngis	Amycolatopsis	N	2	N	N	N	N	N	N	N	N	N	N	N	N	N	Y	N	N	N	N
Amycolatopsis_pigmentata	Amycolatopsis	N	2	N	N	N	N	N	N	N	N	N	N	N	N	Y	N	N	N	Y	N
Amycolatopsis_plumensis	Amycolatopsis	N	8	N	N	N	N	N	N	N	N	N	N	N	N	N	Y	N	N	N	Y
Amycolatopsis_pretoriensis	Amycolatopsis	N	13	N	N	N	N	N	N	N	N	N	N	N	N	N	Y	N	N	N	Y
Amycolatopsis_regifaucium	Amycolatopsis	N	8	N	N	N	N	N	N	N	N	N	N	N	N	N	Y	N	N	N	Y
Amycolatopsis_rifamycinica	Amycolatopsis	N	13	N	N	N	N	N	N	N	N	N	N	N	N	N	Y	N	N	N	Y
Amycolatopsis_rubida	Amycolatopsis	N	5	N	N	N	N	N	N	N	N	N	N	N	N	N	Y	N	N	N	Y
Amycolatopsis_saalfeldensis	Amycolatopsis	N	6	N	N	N	N	N	N	N	N	N	N	N	N	N	Y	N	N	N	Y
Amycolatopsis_sacchari	Amycolatopsis	N	4	N	N	N	N	N	N	N	N	N	N	N	N	N	Y	N	N	N	Y
Amycolatopsis_salitolerans	Amycolatopsis	N	2	N	N	N	N	N	N	N	N	N	N	N	N	N	Y	N	N	N	N
Amycolatopsis_samaneae	Amycolatopsis	N	3	N	N	N	N	N	N	N	N	N	N	N	N	N	Y	N	N	N	Y
Amycolatopsis_sulphurea	Amycolatopsis	N	4	N	N	N	N	N	N	N	N	N	N	N	N	N	Y	N	N	N	Y
Amycolatopsis_thailandensis	Amycolatopsis	N	7	N	N	N	N	N	N	N	N	N	N	N	N	N	Y	N	N	N	Y
Amycolatopsis_tolypomycina	Amycolatopsis	N	11	N	N	N	N	N	N	N	N	N	N	N	N	N	Y	N	N	N	Y
Amycolatopsis_ultiminotia	Amycolatopsis	N	6	N	N	N	N	N	N	N	N	N	N	N	N	N	Y	N	N	N	Y
Amycolatopsis_umgeniensis	Amycolatopsis	N	8	N	N	N	N	N	N	N	N	N	N	N	N	N	Y	N	N	N	Y
Amycolatopsis_vancoresmycina	Amycolatopsis	N	11	N	N	N	N	N	N	N	N	N	N	N	N	N	Y	N	N	N	Y
Amycolatopsis_xylanica	Amycolatopsis	N	2	N	N	N	N	N	N	N	N	N	N	N	N	N	Y	N	N	N	Y
Amycolicicoccus_subflavus	Amycolicicoccus	N	1	N	N	N	N	N	N	N	N	N	N	N	N	N	N	N	N	N	N
Anaeroarcus_burkinensis	Anaeroarcus	N	7	N	N	N	N	Y	N	N	N	N	N	N	N	N	N	N	N	Y	N
Anaerobacillus_alkalidiazotrophicus	Anaerobacillus	N	7	N	N	N	N	N	N	N	N	N	N	N	N	N	N	N	N	N	Y
Anaerobacillus_alkalilacustris	Anaerobacillus	N	7	N	N	Y	N	N	N	N	N	N	N	N	N	N	N	N	N	N	Y
Anaerobacillus_arseniciselenatis	Anaerobacillus	N	1	N	N	N	N	N	N	N	N	N	N	N	N	N	N	N	N	N	N
Anaerobacter_polyendosporus	Anaerobacter	N	3	N	N	N	N	N	N	N	N	N	N	N	N	N	N	N	N	N	Y
Anaerobaculum_hydrogeniformans	Anaerobaculum	N	4	N	N	N	N	N	N	N	N	N	N	N	N	N	N	N	N	N	N
Anaerobaculum_thermoterrenum	Anaerobaculum	N	2	N	N	N	N	N	N	N	N	N	N	N	N	N	N	N	N	N	N
Anaerobiospirillum_succiniciproducens	Anaerobiospirillum	N	5	N	N	N	N	N	N	N	N	N	N	N	N	N	N	N	N	N	N
Anaerobiospirillum_thomasii	Anaerobiospirillum	N	4	N	N	N	N	N	N	N	N	N	N	N	N	N	N	N	N	N	N
Anaerobranca_californiensis	Anaerobranca	N	1	N	N	N	N	N	N	N	N	N	N	N	N	N	N	N	N	N	N
Anaerocella_delicata	Anaerocella	N	2	N	N	N	N	N	N	N	N	N	N	N	N	N	N	N	N	N	N
Anaerococcus_hydrogenalis	Anaerococcus	N	19	Y	N	N	N	N	N	Y	Y	N	Y	N	Y	Y	N	N	N	Y	N
Anaerococcus_lactolyticus	Anaerococcus	N	9	N	N	N	N	N	N	Y	Y	Y	N	N	N	N	Y	N	N	N	N
Anaerococcus_murdochii	Anaerococcus	N	10	N	N	N	N	N	N	Y	Y	Y	N	N	N	N	Y	N	N	N	N
Anaerococcus_octavius	Anaerococcus	N	14	N	N	N	N	N	Y	Y	Y	Y	Y	Y	N	N	N	N	N	N	Y
Anaerococcus_prevotii	Anaerococcus	N	8	N	N	N	N	N	N	Y	Y	Y	Y	N	N	N	Y	N	N	N	N
Anaerococcus_tetradius	Anaerococcus	N	11	N	N	N	N	N	N	Y	Y	Y	Y	N	N	N	Y	N	N	N	N
Anaerococcus_vaginalis	Anaerococcus	N	11	Y	N	N	N	N	N	Y	Y	Y	Y	Y	N	N	N	N	N	N	N
Anaerofilum_agile	Anaerofilum	N	3	N	N	N	N	N	N	Y	Y	N	N	Y	N	N	N	N	N	N	N
Anaerofilum_pentosovorans	Anaerofilum	N	2	N	N	N	N	N	N	Y	Y	N	N	Y	N	N	N	N	N	N	N
Anaerofustis_stercorihominis	Anaerofustis	N	2	N	N	N	N	N	N	Y	Y	N	N	N	N	N	N	N	N	N	N
Anaeroglobus_geminatus	Anaeroglobus	N	5	N	N	N	N	N	N	Y	Y	N	Y	Y	N	N	N	N	N	N	N
Anaerolinea_thermolimosa	Anaerolinea	N	2	N	N	N	N	N	Y	N	N	N	N	N	N	N	N	N	N	N	N
Anaeromusa_acidaminophila	Anaeromusa	N	4	N	N	N	N	Y	N	N	N	N	N	N	N	N	N	N	N	N	N
[truncated: 7,893 more rows]

## Sheet: Table_S7_Dmean
Table S7. Mean distance (Dmean) between all pairs of bacterial species for each “Common BE Bacterial Genus.” The Dmean was used to describe the genetic diversity among species within a genus. The genetic distance between a pair of bacteria was calculated with the K80 model using the 'dist.dna' function of the 'ape' package of R (https://cran.r-project.org/web/packages/ape). We used a nucleotide s…
[truncated: 880 more rows]

[truncated: 3 more sheets: Table_S8_GenomeInfo, Table_S9_Robust, Table_S10_Env]
